# Supplementary material for: 1,1′′-Bis(prop-2-en-1-yl)-1,1′′,2,2′′-tetra­hydro­dispiro­[indole-3,7′-[6,9]diaza­tricyclo­[7.3.0.02,6]dodecane-8′,3′′-indole]-2,2′′-dione
Source: Acta Crystallogr Sect E Struct Rep Online. 2012 May 5;68(Pt 6):o1637. doi: 10.1107/S1600536812019216 (PMC3379240; doi:10.1107/S1600536812019216)
Supplement: Supplementary file 1 [file e-68-o1637-sup1.cif]

##############################################################################
#                                                                            #
# This CIF contains the data in a paper accepted for publication in          #
# Acta Crystallographica Section E. It conforms to the requirements of       #
# Notes for Authors for Acta Crystallographica Section E, and has been       #
# peer reviewed under the auspices of the IUCr Commission on Journals.       #
#                                                                            #
# Full details of the Crystallographic Information File format               #
# are given in the paper "The Crystallographic Information File (CIF):       #
# a New Standard Archive File for Crystallography" by S. R. Hall, F. H.      #
# Allen and I. D. Brown [Acta Cryst. (1991), A47, 655-685].                  #
#                                                                            #
# The current version of the core CIF dictionary is obtainable from          #
# ftp://ftp.iucr.org/pub/cif_core.dic.                                       #
#                                                                            #
# Software is freely available for graphical display of the structure(s)     #
# in this CIF. For information consult the CIF software page                 #
# http://www.iucr.org/resources/cif/software.                                #
#                                                                            #
# This file may be used for bona fide research purposes within the           #
# scientific community so long as proper attribution is given to the journal # 
# article from which it was obtained.                                        #
#                                                                            #
##############################################################################
data_global
_audit_creation_method     SHELXL-97
_journal_date_recd_electronic     2012-04-28
_journal_date_accepted     2012-04-29
_journal_name_full     'Acta Crystallographica, Section E'
_journal_year     2012
_journal_volume     68
_journal_issue      6
_journal_page_first     o1637
_journal_page_last     o1637
_journal_paper_category     QO
_journal_paper_doi     10.1107/S1600536812019216
_journal_coeditor_code     XU5527
_publ_contact_author
;
     Dr. Seik Weng Ng
     Department of Chemistry
     University of Malaya
     50603 Kuala Lumpur
     Malaysia
;
_publ_contact_author_email     seikweng@um.edu.my
_publ_contact_author_fax     '03 7967 4193'
_publ_contact_author_phone     '03 7967 6778'
_publ_section_title
;\
1,1''-Bis(prop-2-en-1-yl)-1,1'',2,2''-tetrahydrodispiro[indole-3,7'-[6,9]\
diazatricyclo[7.3.0.0^2,6^]dodecane-8',3''-indole]-2,2''-dione
;
loop_
    _publ_author_name
    _publ_author_address
    'Al Mamari, Khalil'
;
Laboratoire de Chimie Organique H\'et\'erocyclique
P\^ole de Comp\'etences Pharmacochimie
Universit\'e Mohammed V--Agdal
BP 1014 Avenue Ibn Batout
Rabat
Morocco
;
    'Ennajih, Hamid'
;
Laboratoire de Chimie Organique H\'et\'erocyclique
P\^ole de Comp\'etences Pharmacochimie
Universit\'e Mohammed V--Agdal
BP 1014 Avenue Ibn Batout
Rabat
Morocco
;
    'Bouhfid, Rachid'
;
Institute  of  Nanomaterials and Nanotechnology MAScIR
Avenue  de l'Arm\'ee Royale
Rabat
Morocco
;
    'Essassi, El Mokhtar'
;
Laboratoire de Chimie Organique H\'et\'erocyclique
P\^ole de Comp\'etences Pharmacochimie
Universit\'e Mohammed V--Agdal
BP 1014 Avenue Ibn Batout
Rabat
Morocco
;
    'Ng, Seik Weng'
;
     Department of Chemistry
     University of Malaya
     50603 Kuala Lumpur
     Malaysia
     and
     Chemistry Department
     King Abdulaziz University
     PO Box 80203 Jeddah
     Saudi Arabia
;
data_I
_audit_creation_method     SHELXL-97
_chemical_name_systematic
;
1,1''-Bis(prop-2-en-1-yl)-1,1'',2,2''-tetrahydrodispiro[indole-3,7'-
[6,9]diazatricyclo[7.3.0.0^2,6^]dodecane-8',3''-indole]-2,2''-dione
;
_chemical_name_common     ?
_chemical_formula_moiety     'C30 H32 N4 O2'
_chemical_formula_sum     'C30 H32 N4 O2'
_chemical_formula_iupac     'C30 H32 N4 O2'
_chemical_formula_weight     480.60
_chemical_melting_point     ?
_symmetry_cell_setting     monoclinic
_symmetry_space_group_name_H-M     'C 2/c'
_symmetry_space_group_name_Hall     '-C 2yc'
loop_
    _symmetry_equiv_pos_as_xyz
    'x, y, z'
    '-x, y, -z+1/2'
    'x+1/2, y+1/2, z'
    '-x+1/2, y+1/2, -z+1/2'
    '-x, -y, -z'
    'x, -y, z-1/2'
    '-x+1/2, -y+1/2, -z'
    'x+1/2, -y+1/2, z-1/2'
_cell_length_a     14.9484(2)
_cell_length_b     9.91730(10)
_cell_length_c     17.5713(3)
_cell_angle_alpha     90.00
_cell_angle_beta     111.1190(10)
_cell_angle_gamma     90.00
_cell_volume     2429.94(6)
_cell_formula_units_Z     4
_cell_measurement_reflns_used     8483
_cell_measurement_theta_min     2.49
_cell_measurement_theta_max     32.66
_cell_measurement_temperature     293(2)
_exptl_crystal_description     prism
_exptl_crystal_colour     colorless
_exptl_crystal_size_max     0.18
_exptl_crystal_size_mid     0.16
_exptl_crystal_size_min     0.14
_exptl_crystal_density_diffrn     1.314
_exptl_crystal_density_meas     ?
_exptl_crystal_density_method     'not measured'
_exptl_crystal_F_000     1024
_exptl_absorpt_coefficient_mu     0.084
_exptl_absorpt_correction_type     multi-scan
_exptl_absorpt_process_details     '(SADABS; Sheldrick, 1996)'
_exptl_absorpt_correction_T_min     0.9851
_exptl_absorpt_correction_T_max     0.9884
_diffrn_ambient_temperature     293(2)
_diffrn_radiation_type     MoK\a
_diffrn_radiation_wavelength     0.71073
_diffrn_radiation_source     'fine-focus sealed tube'
_diffrn_radiation_monochromator     graphite
_diffrn_measurement_device_type     'Bruker APEX DUO'
_diffrn_measurement_method     '\w scans'
_diffrn_detector_area_resol_mean     ?
_diffrn_reflns_number     13297
_diffrn_reflns_av_R_equivalents     0.0243
_diffrn_reflns_av_sigmaI/netI     0.0178
_diffrn_reflns_theta_min     2.49
_diffrn_reflns_theta_max     27.50
_diffrn_reflns_theta_full     27.50
_diffrn_measured_fraction_theta_max     0.998
_diffrn_measured_fraction_theta_full     0.998
_diffrn_reflns_limit_h_min     -11
_diffrn_reflns_limit_h_max     19
_diffrn_reflns_limit_k_min     -12
_diffrn_reflns_limit_k_max     12
_diffrn_reflns_limit_l_min     -22
_diffrn_reflns_limit_l_max     20
_diffrn_standards_number     0
_diffrn_standards_interval_count     0
_diffrn_standards_interval_time     0
_diffrn_standards_decay_%     0
_reflns_number_total     2797
_reflns_number_gt     2441
_reflns_threshold_expression     I>2\s(I)
_refine_ls_structure_factor_coef     Fsqd
_refine_ls_matrix_type     full
_refine_ls_R_factor_all     0.0447
_refine_ls_R_factor_gt     0.0395
_refine_ls_wR_factor_gt     0.1127
_refine_ls_wR_factor_ref     0.1186
_refine_ls_goodness_of_fit_ref     0.997
_refine_ls_restrained_S_all     0.997
_refine_ls_number_reflns     2797
_refine_ls_number_parameters     163
_refine_ls_number_restraints     0
_refine_ls_hydrogen_treatment     constr
_refine_ls_weighting_scheme     calc
_refine_ls_weighting_details
         'calc w=1/[\s^2^(Fo^2^)+(0.0678P)^2^+1.2982P] where P=(Fo^2^+2Fc^2^)/3'
_atom_sites_solution_hydrogens     geom
_atom_sites_solution_primary     direct
_atom_sites_solution_secondary     difmap
_refine_ls_shift/su_max     0.001
_refine_ls_shift/su_mean     0.001
_refine_diff_density_max     0.272
_refine_diff_density_min     -0.178
_refine_ls_extinction_method     none
_refine_ls_extinction_coef     ?
loop_
    _atom_type_symbol
    _atom_type_description
    _atom_type_scat_dispersion_real
    _atom_type_scat_dispersion_imag
    _atom_type_scat_source
    'C' 'C' 0.0033 0.0016
                         'International Tables Vol C Tables 4.2.6.8 and 6.1.1.4'
    'H' 'H' 0.0000 0.0000
                         'International Tables Vol C Tables 4.2.6.8 and 6.1.1.4'
    'N' 'N' 0.0061 0.0033
                         'International Tables Vol C Tables 4.2.6.8 and 6.1.1.4'
    'O' 'O' 0.0106 0.0060
                         'International Tables Vol C Tables 4.2.6.8 and 6.1.1.4'
_computing_data_collection     'APEX2 (Bruker, 2010)'
_computing_cell_refinement     'SAINT (Bruker, 2010)'
_computing_data_reduction     'SAINT (Bruker, 2010)'
_computing_structure_solution     'SHELXS97 (Sheldrick, 2008)'
_computing_structure_refinement     'SHELXL97 (Sheldrick, 2008)'
_computing_molecular_graphics     'X-SEED (Barbour, 2001)'
_computing_publication_material     'publCIF (Westrip, 2010)'
loop_
    _atom_site_type_symbol
    _atom_site_label
    _atom_site_fract_x
    _atom_site_fract_y
    _atom_site_fract_z
    _atom_site_U_iso_or_equiv
    _atom_site_adp_type
    _atom_site_calc_flag
    _atom_site_refinement_flags
    _atom_site_occupancy
    _atom_site_symmetry_multiplicity
    _atom_site_disorder_assembly
    _atom_site_disorder_group
    O O1 0.43126(6) 0.47958(9) 0.37259(6) 0.0390(2) Uani d . 1 1 . .
    N N1 0.52761(7) 0.66607(10) 0.39788(6) 0.0315(2) Uani d . 1 1 . .
    N N2 0.59105(6) 0.39146(9) 0.30977(6) 0.0285(2) Uani d . 1 1 . .
    C C1 0.49026(7) 0.54901(11) 0.35787(6) 0.0283(2) Uani d . 1 1 . .
    C C2 0.53923(7) 0.51947(10) 0.29458(6) 0.0255(2) Uani d . 1 1 . .
    C C3 0.61013(7) 0.63591(11) 0.31150(7) 0.0272(2) Uani d . 1 1 . .
    C C4 0.68373(8) 0.66113(12) 0.28314(8) 0.0348(3) Uani d . 1 1 . .
    H H4 0.6923 0.6064 0.2433 0.042 Uiso calc R 1 1 . .
    C C5 0.74493(8) 0.76994(13) 0.31530(9) 0.0406(3) Uani d . 1 1 . .
    H H5 0.7937 0.7891 0.2958 0.049 Uiso calc R 1 1 . .
    C C6 0.73379(9) 0.84936(13) 0.37577(9) 0.0409(3) Uani d . 1 1 . .
    H H6 0.7752 0.9215 0.3964 0.049 Uiso calc R 1 1 . .
    C C7 0.66169(9) 0.82346(12) 0.40655(8) 0.0373(3) Uani d . 1 1 . .
    H H7 0.6546 0.8762 0.4478 0.045 Uiso calc R 1 1 . .
    C C8 0.60104(8) 0.71628(11) 0.37335(7) 0.0289(2) Uani d . 1 1 . .
    C C9 0.50268(10) 0.72080(14) 0.46422(8) 0.0419(3) Uani d . 1 1 . .
    H H9A 0.5611 0.7350 0.5110 0.050 Uiso calc R 1 1 . .
    H H9B 0.4644 0.6548 0.4797 0.050 Uiso calc R 1 1 . .
    C C10 0.44850(11) 0.85017(16) 0.44444(10) 0.0520(4) Uani d . 1 1 . .
    H H10 0.4341 0.8903 0.4865 0.062 Uiso calc R 1 1 . .
    C C11 0.41912(12) 0.91320(17) 0.37480(12) 0.0618(4) Uani d . 1 1 . .
    H H11A 0.4316 0.8775 0.3307 0.074 Uiso calc R 1 1 . .
    H H11B 0.3857 0.9939 0.3691 0.074 Uiso calc R 1 1 . .
    C C12 0.66448(9) 0.37194(13) 0.39119(7) 0.0376(3) Uani d . 1 1 . .
    H H12A 0.6392 0.3916 0.4337 0.045 Uiso calc R 1 1 . .
    H H12B 0.7200 0.4284 0.3989 0.045 Uiso calc R 1 1 . .
    C C13 0.68964(10) 0.22205(14) 0.39088(9) 0.0486(4) Uani d . 1 1 . .
    H H13A 0.7495 0.2111 0.3819 0.058 Uiso calc R 1 1 . .
    H H13B 0.6959 0.1804 0.4425 0.058 Uiso calc R 1 1 . .
    C C14 0.60698(9) 0.15842(13) 0.32126(9) 0.0424(3) Uani d . 1 1 . .
    H H14A 0.6275 0.1318 0.2770 0.051 Uiso calc R 1 1 . .
    H H14B 0.5822 0.0799 0.3401 0.051 Uiso calc R 1 1 . .
    C C15 0.53166(8) 0.26936(11) 0.29411(7) 0.0315(3) Uani d . 1 1 . .
    H H15 0.4925 0.2690 0.3284 0.038 Uiso calc R 1 1 . .
loop_
    _atom_site_aniso_label
    _atom_site_aniso_U_11
    _atom_site_aniso_U_22
    _atom_site_aniso_U_33
    _atom_site_aniso_U_12
    _atom_site_aniso_U_13
    _atom_site_aniso_U_23
    O1 0.0364(4) 0.0421(5) 0.0445(5) -0.0111(4) 0.0218(4) 0.0000(4)
    N1 0.0325(5) 0.0313(5) 0.0345(5) -0.0039(4) 0.0167(4) -0.0031(4)
    N2 0.0229(4) 0.0263(5) 0.0318(5) 0.0005(3) 0.0046(4) 0.0013(4)
    C1 0.0253(5) 0.0298(5) 0.0297(5) -0.0008(4) 0.0099(4) 0.0028(4)
    C2 0.0213(5) 0.0263(5) 0.0293(5) -0.0012(4) 0.0095(4) 0.0006(4)
    C3 0.0222(5) 0.0264(5) 0.0315(5) -0.0012(4) 0.0078(4) 0.0021(4)
    C4 0.0276(5) 0.0384(6) 0.0411(6) -0.0026(5) 0.0156(5) -0.0004(5)
    C5 0.0270(6) 0.0423(7) 0.0547(7) -0.0064(5) 0.0173(5) 0.0041(6)
    C6 0.0289(6) 0.0313(6) 0.0579(8) -0.0081(5) 0.0101(5) -0.0005(5)
    C7 0.0345(6) 0.0309(6) 0.0443(7) -0.0042(5) 0.0116(5) -0.0060(5)
    C8 0.0253(5) 0.0271(5) 0.0337(5) -0.0005(4) 0.0099(4) 0.0027(4)
    C9 0.0484(7) 0.0470(7) 0.0361(6) -0.0057(6) 0.0223(6) -0.0062(5)
    C10 0.0529(8) 0.0475(8) 0.0669(9) -0.0053(6) 0.0353(7) -0.0185(7)
    C11 0.0509(9) 0.0482(9) 0.0854(12) 0.0068(7) 0.0234(9) -0.0022(8)
    C12 0.0302(6) 0.0380(6) 0.0362(6) 0.0025(5) 0.0017(5) 0.0024(5)
    C13 0.0389(7) 0.0392(7) 0.0537(8) 0.0078(5) -0.0004(6) 0.0065(6)
    C14 0.0386(7) 0.0292(6) 0.0515(7) 0.0049(5) 0.0066(6) 0.0061(5)
    C15 0.0281(5) 0.0261(5) 0.0375(6) -0.0008(4) 0.0085(5) 0.0022(4)
loop_
    _geom_bond_atom_site_label_1
    _geom_bond_atom_site_label_2
    _geom_bond_site_symmetry_2
    _geom_bond_distance
    _geom_bond_publ_flag
    O1 C1 . 1.2178(13) ?
    N1 C1 . 1.3677(15) ?
    N1 C8 . 1.4070(14) ?
    N1 C9 . 1.4511(15) ?
    N2 C2 . 1.4608(13) ?
    N2 C15 . 1.4677(14) ?
    N2 C12 . 1.4688(14) ?
    C1 C2 . 1.5637(14) ?
    C2 C3 . 1.5226(14) ?
    C2 C2 2_655 1.583(2) ?
    C3 C4 . 1.3843(15) ?
    C3 C8 . 1.3933(16) ?
    C4 C5 . 1.3958(17) ?
    C4 H4 . 0.9300 ?
    C5 C6 . 1.380(2) ?
    C5 H5 . 0.9300 ?
    C6 C7 . 1.3929(18) ?
    C6 H6 . 0.9300 ?
    C7 C8 . 1.3824(16) ?
    C7 H7 . 0.9300 ?
    C9 C10 . 1.490(2) ?
    C9 H9A . 0.9700 ?
    C9 H9B . 0.9700 ?
    C10 C11 . 1.301(3) ?
    C10 H10 . 0.9300 ?
    C11 H11A . 0.9300 ?
    C11 H11B . 0.9300 ?
    C12 C13 . 1.5339(18) ?
    C12 H12A . 0.9700 ?
    C12 H12B . 0.9700 ?
    C13 C14 . 1.5273(19) ?
    C13 H13A . 0.9700 ?
    C13 H13B . 0.9700 ?
    C14 C15 . 1.5226(16) ?
    C14 H14A . 0.9700 ?
    C14 H14B . 0.9700 ?
    C15 C15 2_655 1.497(2) ?
    C15 H15 . 0.9800 ?
loop_
    _geom_angle_atom_site_label_1
    _geom_angle_atom_site_label_2
    _geom_angle_atom_site_label_3
    _geom_angle_site_symmetry_1
    _geom_angle_site_symmetry_3
    _geom_angle
    _geom_angle_publ_flag
    C1 N1 C8 . . 111.22(9) ?
    C1 N1 C9 . . 123.71(10) ?
    C8 N1 C9 . . 124.63(10) ?
    C2 N2 C15 . . 115.95(8) ?
    C2 N2 C12 . . 116.96(9) ?
    C15 N2 C12 . . 105.26(9) ?
    O1 C1 N1 . . 124.30(10) ?
    O1 C1 C2 . . 127.27(10) ?
    N1 C1 C2 . . 108.39(9) ?
    N2 C2 C3 . . 109.72(8) ?
    N2 C2 C1 . . 112.72(8) ?
    C3 C2 C1 . . 100.98(8) ?
    N2 C2 C2 . 2_655 109.62(6) ?
    C3 C2 C2 . 2_655 114.12(7) ?
    C1 C2 C2 . 2_655 109.52(9) ?
    C4 C3 C8 . . 119.41(10) ?
    C4 C3 C2 . . 130.87(10) ?
    C8 C3 C2 . . 109.23(9) ?
    C3 C4 C5 . . 118.94(11) ?
    C3 C4 H4 . . 120.5 ?
    C5 C4 H4 . . 120.5 ?
    C6 C5 C4 . . 120.64(11) ?
    C6 C5 H5 . . 119.7 ?
    C4 C5 H5 . . 119.7 ?
    C5 C6 C7 . . 121.24(11) ?
    C5 C6 H6 . . 119.4 ?
    C7 C6 H6 . . 119.4 ?
    C8 C7 C6 . . 117.35(12) ?
    C8 C7 H7 . . 121.3 ?
    C6 C7 H7 . . 121.3 ?
    C7 C8 C3 . . 122.38(11) ?
    C7 C8 N1 . . 127.46(11) ?
    C3 C8 N1 . . 110.04(9) ?
    N1 C9 C10 . . 114.21(11) ?
    N1 C9 H9A . . 108.7 ?
    C10 C9 H9A . . 108.7 ?
    N1 C9 H9B . . 108.7 ?
    C10 C9 H9B . . 108.7 ?
    H9A C9 H9B . . 107.6 ?
    C11 C10 C9 . . 127.15(14) ?
    C11 C10 H10 . . 116.4 ?
    C9 C10 H10 . . 116.4 ?
    C10 C11 H11A . . 120.0 ?
    C10 C11 H11B . . 120.0 ?
    H11A C11 H11B . . 120.0 ?
    N2 C12 C13 . . 102.86(10) ?
    N2 C12 H12A . . 111.2 ?
    C13 C12 H12A . . 111.2 ?
    N2 C12 H12B . . 111.2 ?
    C13 C12 H12B . . 111.2 ?
    H12A C12 H12B . . 109.1 ?
    C14 C13 C12 . . 105.93(10) ?
    C14 C13 H13A . . 110.5 ?
    C12 C13 H13A . . 110.5 ?
    C14 C13 H13B . . 110.5 ?
    C12 C13 H13B . . 110.5 ?
    H13A C13 H13B . . 108.7 ?
    C15 C14 C13 . . 104.24(10) ?
    C15 C14 H14A . . 110.9 ?
    C13 C14 H14A . . 110.9 ?
    C15 C14 H14B . . 110.9 ?
    C13 C14 H14B . . 110.9 ?
    H14A C14 H14B . . 108.9 ?
    N2 C15 C15 . 2_655 107.95(8) ?
    N2 C15 C14 . . 102.03(9) ?
    C15 C15 C14 2_655 . 116.41(10) ?
    N2 C15 H15 . . 110.0 ?
    C15 C15 H15 2_655 . 110.0 ?
    C14 C15 H15 . . 110.0 ?
loop_
    _geom_torsion_atom_site_label_1
    _geom_torsion_atom_site_label_2
    _geom_torsion_atom_site_label_3
    _geom_torsion_atom_site_label_4
    _geom_torsion_site_symmetry_1
    _geom_torsion_site_symmetry_2
    _geom_torsion_site_symmetry_3
    _geom_torsion_site_symmetry_4
    _geom_torsion
    _geom_torsion_publ_flag
    C8 N1 C1 O1 . . . . 173.93(11) ?
    C9 N1 C1 O1 . . . . 1.24(18) ?
    C8 N1 C1 C2 . . . . -3.80(12) ?
    C9 N1 C1 C2 . . . . -176.49(10) ?
    C15 N2 C2 C3 . . . . -178.61(9) ?
    C12 N2 C2 C3 . . . . 56.22(12) ?
    C15 N2 C2 C1 . . . . 69.71(11) ?
    C12 N2 C2 C1 . . . . -55.46(12) ?
    C15 N2 C2 C2 . . . 2_655 -52.56(13) ?
    C12 N2 C2 C2 . . . 2_655 -177.72(10) ?
    O1 C1 C2 N2 . . . . -58.18(14) ?
    N1 C1 C2 N2 . . . . 119.46(10) ?
    O1 C1 C2 C3 . . . . -175.17(11) ?
    N1 C1 C2 C3 . . . . 2.47(11) ?
    O1 C1 C2 C2 . . . 2_655 64.14(12) ?
    N1 C1 C2 C2 . . . 2_655 -118.22(7) ?
    N2 C2 C3 C4 . . . . 52.23(15) ?
    C1 C2 C3 C4 . . . . 171.40(11) ?
    C2 C2 C3 C4 2_655 . . . -71.23(15) ?
    N2 C2 C3 C8 . . . . -119.51(10) ?
    C1 C2 C3 C8 . . . . -0.34(11) ?
    C2 C2 C3 C8 2_655 . . . 117.03(11) ?
    C8 C3 C4 C5 . . . . -2.36(17) ?
    C2 C3 C4 C5 . . . . -173.40(11) ?
    C3 C4 C5 C6 . . . . 1.51(19) ?
    C4 C5 C6 C7 . . . . 0.1(2) ?
    C5 C6 C7 C8 . . . . -0.85(19) ?
    C6 C7 C8 C3 . . . . -0.04(18) ?
    C6 C7 C8 N1 . . . . 175.65(11) ?
    C4 C3 C8 C7 . . . . 1.66(17) ?
    C2 C3 C8 C7 . . . . 174.50(10) ?
    C4 C3 C8 N1 . . . . -174.70(10) ?
    C2 C3 C8 N1 . . . . -1.86(12) ?
    C1 N1 C8 C7 . . . . -172.47(11) ?
    C9 N1 C8 C7 . . . . 0.14(19) ?
    C1 N1 C8 C3 . . . . 3.66(13) ?
    C9 N1 C8 C3 . . . . 176.27(11) ?
    C1 N1 C9 C10 . . . . -113.01(14) ?
    C8 N1 C9 C10 . . . . 75.28(15) ?
    N1 C9 C10 C11 . . . . 3.0(2) ?
    C2 N2 C12 C13 . . . . 169.82(10) ?
    C15 N2 C12 C13 . . . . 39.45(12) ?
    N2 C12 C13 C14 . . . . -17.94(15) ?
    C12 C13 C14 C15 . . . . -8.73(15) ?
    C2 N2 C15 C15 . . . 2_655 60.60(14) ?
    C12 N2 C15 C15 . . . 2_655 -168.44(11) ?
    C2 N2 C15 C14 . . . . -176.24(10) ?
    C12 N2 C15 C14 . . . . -45.28(12) ?
    C13 C14 C15 N2 . . . . 32.17(13) ?
    C13 C14 C15 C15 . . . 2_655 149.40(12) ?
