# Supplementary material for: 1,1′′-Bis(prop-2-en-1-yl)-1,1′′,2,2′′-tetra­hydro­dispiro­[indole-3,7′-[6,9]diaza­tricyclo­[7.3.0.02,6]dodecane-8′,3′′-indole]-2,2′′-dione
Source: Acta Crystallogr Sect E Struct Rep Online. 2012 May 5;68(Pt 6):o1637. doi: 10.1107/S1600536812019216 (PMC3379240; doi:10.1107/S1600536812019216)
Supplement: Supplementary file 2 [file e-68-o1637-Isup2.hkl]

# 
# h,k,l, Fc-squared, Fo-squared, sigma(Fo-squared) and status flag 
# 
data_I
_shelx_title '  C2/c' 
_shelx_refln_list_code          4 
_shelx_F_calc_maximum      206.08 
_exptl_crystal_F_000      1024.00 
_reflns_d_resolution_high  0.7696 
 
loop_ 
 _symmetry_equiv_pos_as_xyz 
 'x, y, z' 
 '-x, y, -z+1/2' 
 'x+1/2, y+1/2, z' 
 '-x+1/2, y+1/2, -z+1/2' 
 '-x, -y, -z' 
 'x, -y, z-1/2' 
 '-x+1/2, -y+1/2, -z' 
 'x+1/2, -y+1/2, z-1/2' 
 
_cell_length_a    14.9484 
_cell_length_b     9.9173 
_cell_length_c    17.5713 
_cell_angle_alpha  90.000 
_cell_angle_beta  111.119 
_cell_angle_gamma  90.000 
 
_shelx_F_squared_multiplier     1.000 
 
loop_ 
 _refln_index_h 
 _refln_index_k 
 _refln_index_l 
 _refln_F_squared_calc 
 _refln_F_squared_meas 
 _refln_F_squared_sigma 
 _refln_observed_status 
   4   0   0     1397.71     1330.09     16.74 o 
   6   0   0     1275.76     1353.36     16.97 o 
   8   0   0      135.62       99.73      2.62 o 
  10   0   0      336.49      373.12      7.61 o 
  12   0   0     1333.65     1392.28     31.30 o 
  14   0   0     1896.80     1871.23     41.94 o 
  16   0   0       90.12       90.86      6.93 o 
  18   0   0        1.61       -5.30      3.53 o 
   3   1   0     4428.39     4217.72     42.51 o 
   5   1   0     1316.13     1292.30     17.71 o 
   7   1   0       57.96       40.50      0.86 o 
   9   1   0        9.19        5.77      0.53 o 
  11   1   0      370.28      407.83      5.48 o 
  13   1   0       74.35       64.73      2.46 o 
  15   1   0       17.30       10.55      1.81 o 
  17   1   0       15.88       15.35      3.38 o 
   0   2   0    24357.69    23567.64    347.12 o 
   2   2   0     7234.21     7514.21     72.03 o 
   4   2   0     1917.64     1869.37     21.57 o 
   6   2   0     1948.97     1966.36     22.72 o 
   8   2   0     1482.07     1571.08     20.81 o 
  10   2   0      152.35      133.62      2.14 o 
  12   2   0       27.73       31.99      2.06 o 
  14   2   0     1221.94     1245.25     20.30 o 
  16   2   0        1.20        2.97      1.68 o 
   1   3   0      481.39      477.96      4.15 o 
   3   3   0       41.47       34.12      1.47 o 
   5   3   0       75.28       49.18      0.96 o 
   7   3   0     1965.83     2035.46     19.83 o 
   9   3   0      579.16      572.67      7.18 o 
  11   3   0     1102.20     1124.40     16.18 o 
  13   3   0      456.65      476.76      7.73 o 
  15   3   0       62.10       64.38      3.15 o 
  17   3   0      121.32      116.78      5.62 o 
   0   4   0     1666.43     1662.08     23.75 o 
   2   4   0     1974.63     1958.25     17.45 o 
   4   4   0     8688.54     9699.27     92.69 o 
   6   4   0      146.67      179.40      2.54 o 
   8   4   0        7.01        9.44      0.67 o 
  10   4   0      126.49      125.81      2.12 o 
  12   4   0       71.00       62.53      2.03 o 
  14   4   0       47.89       53.64      2.72 o 
  16   4   0      177.64      186.07      5.44 o 
   1   5   0     3914.52     3965.94     35.00 o 
   3   5   0     8561.46     9327.61     99.07 o 
   5   5   0        0.83        9.57      0.75 o 
   7   5   0      160.15      152.93      2.61 o 
   9   5   0       10.29        9.35      0.80 o 
  11   5   0       79.44       69.45      2.19 o 
  13   5   0       22.07       26.94      2.01 o 
  15   5   0       41.55       29.35      2.31 o 
   0   6   0     2311.45     2475.59     44.45 o 
   2   6   0       31.74       27.55      0.93 o 
   4   6   0      129.74      151.87      2.42 o 
   6   6   0      215.35      226.93      3.23 o 
   8   6   0      217.47      209.61      3.31 o 
  10   6   0      402.95      430.18      6.07 o 
  12   6   0      176.64      167.88      4.14 o 
  14   6   0      180.37      175.90      5.47 o 
  16   6   0        5.04        3.98      2.75 o 
   1   7   0        7.94        5.35      0.71 o 
   3   7   0      962.87      935.72      9.29 o 
   5   7   0        4.95       10.52      0.90 o 
   7   7   0      219.31      182.98      3.17 o 
   9   7   0      989.70     1003.62     13.76 o 
  11   7   0       45.61       42.93      2.24 o 
  13   7   0       91.41       99.26      3.95 o 
  15   7   0        6.45        9.05      3.36 o 
   0   8   0     1020.60      885.79     13.36 o 
   2   8   0        6.39        3.22      0.77 o 
   4   8   0      120.93      121.69      3.27 o 
   6   8   0      706.00      638.49     10.19 o 
   8   8   0       23.06       16.99      1.62 o 
  10   8   0       18.31       16.75      1.93 o 
  12   8   0       12.56       18.09      2.97 o 
  14   8   0       82.52       99.99     11.78 o 
   1   9   0      958.34      980.76     10.05 o 
   3   9   0       22.17       26.58      1.68 o 
   5   9   0     1217.75     1152.26     20.32 o 
   7   9   0       28.03       15.46      2.04 o 
   9   9   0       20.07       23.69      2.23 o 
  11   9   0        0.01        0.38      2.63 o 
   0  10   0      472.21      455.57     20.37 o 
   2  10   0        0.64        1.42      1.66 o 
   4  10   0      361.11      317.64      7.26 o 
   6  10   0       93.74       95.31      3.92 o 
   8  10   0      165.89      153.26      4.94 o 
  10  10   0       23.63       31.18      4.82 o 
   1  11   0      453.61      428.19     13.18 o 
   3  11   0        9.58        5.91      2.48 o 
   5  11   0        9.15        3.32      2.39 o 
   7  11   0      355.67      389.21     10.35 o 
   9  11   0       19.91       20.60      4.13 o 
   0  12   0        2.28       -2.97      4.00 o 
   2  12   0        6.24        7.20      3.39 o 
   4  12   0       15.35       10.26      5.51 o 
   6  12   0        5.43        8.36      3.82 o 
 -17   1   1      154.35      154.58      7.00 o 
 -15   1   1       21.66       23.00      1.75 o 
 -13   1   1      409.02      401.06      7.31 o 
 -11   1   1        0.01        2.88      0.63 o 
  -9   1   1     1805.50     1964.41     29.64 o 
  -7   1   1      605.72      609.68      7.87 o 
  -5   1   1      562.30      596.65      7.67 o 
  -3   1   1     1648.91     1786.62     24.43 o 
  -1   1   1     1549.34      982.99     42.86 o 
   1   1   1      226.06      117.40      5.44 o 
   3   1   1      656.86      591.31      5.63 o 
   5   1   1       46.45       41.69      0.64 o 
   7   1   1      686.93      673.23      7.69 o 
   9   1   1      282.84      230.78      2.96 o 
  11   1   1        8.27        8.96      1.08 o 
  13   1   1       34.99       34.96      2.07 o 
  15   1   1       48.60       44.45      2.72 o 
  17   1   1      314.09      311.96      9.96 o 
 -18   2   1       14.58       20.76      4.44 o 
 -16   2   1      220.29      227.50      5.99 o 
 -14   2   1     1886.68     1918.44     27.10 o 
 -12   2   1       98.47       81.20      2.04 o 
 -10   2   1     1995.53     2137.75     36.98 o 
  -8   2   1       96.22      136.97      5.52 o 
  -6   2   1     6385.52     6585.36     70.14 o 
  -4   2   1     9017.65     9125.01    104.32 o 
  -2   2   1     5406.27     5583.72     49.30 o 
   0   2   1        0.91        0.28      0.17 o 
   2   2   1       11.52        6.96      0.63 o 
   4   2   1    11254.07    11693.21    102.10 o 
   6   2   1      326.85      317.99      3.66 o 
   8   2   1     1131.26     1123.74     12.54 o 
  10   2   1      937.97      927.11     10.71 o 
  12   2   1     1977.00     1930.13     27.21 o 
  14   2   1        0.14        4.54      1.60 o 
  16   2   1      108.58      111.20      5.36 o 
 -17   3   1        3.24        3.91      4.16 o 
 -15   3   1       13.22       12.74      1.69 o 
 -13   3   1     1315.76     1294.45     18.59 o 
 -11   3   1        1.75        1.67      0.66 o 
  -9   3   1        0.25        1.48      0.78 o 
  -7   3   1     1046.95     1217.22     13.45 o 
  -5   3   1     2712.95     3032.87     34.81 o 
  -3   3   1      116.33       91.70      1.48 o 
  -1   3   1       11.10        7.93      0.29 o 
   1   3   1     3644.20     3591.57     29.40 o 
   3   3   1     8866.66     9052.42     91.19 o 
   5   3   1     3933.29     4380.79     44.30 o 
   7   3   1       53.45       42.97      1.19 o 
   9   3   1       25.03       35.47      0.94 o 
  11   3   1      405.49      355.97      6.84 o 
  13   3   1        2.35        0.53      1.19 o 
  15   3   1      219.35      224.66      6.04 o 
  17   3   1        4.46        4.24      2.60 o 
 -16   4   1       26.81       27.89      3.04 o 
 -14   4   1      115.67      120.24      4.57 o 
 -12   4   1     1084.46     1038.76     15.12 o 
 -10   4   1     2845.34     2753.21     32.00 o 
  -8   4   1      431.58      418.92      5.06 o 
  -6   4   1      494.24      544.40      6.37 o 
  -4   4   1     2690.74     2695.86     29.15 o 
  -2   4   1      438.96      513.54      4.70 o 
   0   4   1     2010.12     2069.59     17.70 o 
   2   4   1       14.25       26.22      0.78 o 
   4   4   1     5122.54     5846.30     62.63 o 
   6   4   1     1263.03     1239.43     14.79 o 
   8   4   1      551.68      544.87      6.20 o 
  10   4   1      257.78      225.30      3.49 o 
  12   4   1      896.61      874.94     14.77 o 
  14   4   1       13.61       10.56      1.78 o 
  16   4   1        1.87        0.66      2.37 o 
 -15   5   1       43.18       45.20      2.58 o 
 -13   5   1        8.58        8.61      1.23 o 
 -11   5   1       21.22       24.73      1.33 o 
  -9   5   1       26.59       35.07      1.12 o 
  -7   5   1       66.81       51.10      1.58 o 
  -5   5   1      444.47      432.82      4.74 o 
  -3   5   1     2171.04     2394.59     24.71 o 
  -1   5   1      556.14      618.38      5.71 o 
   1   5   1       54.59       60.67      1.14 o 
   3   5   1      371.65      338.74      3.51 o 
   5   5   1     1206.23     1204.08     12.80 o 
   7   5   1      823.30      956.52     11.78 o 
   9   5   1      769.40      743.12      8.92 o 
  11   5   1      720.55      704.82     12.15 o 
  13   5   1      466.89      459.91     10.03 o 
  15   5   1       78.54       74.30      4.54 o 
 -16   6   1      132.43      116.10     11.67 o 
 -14   6   1       69.07       84.74      3.42 o 
 -12   6   1      129.55      125.19      4.65 o 
 -10   6   1        1.11       -0.18      0.83 o 
  -8   6   1      144.82      137.91      2.63 o 
  -6   6   1      253.76      236.36      3.29 o 
  -4   6   1       34.96       32.24      1.01 o 
  -2   6   1     1479.99     1669.41     14.58 o 
   0   6   1      463.05      568.66      5.88 o 
   2   6   1      195.31      137.13      1.92 o 
   4   6   1      133.35      115.78      2.14 o 
   6   6   1       59.86       56.04      1.37 o 
   8   6   1       21.81       18.94      1.20 o 
  10   6   1      591.53      607.69      8.18 o 
  12   6   1      149.38      160.12      4.18 o 
  14   6   1        0.17        1.01      2.37 o 
 -15   7   1       83.94       97.20      5.49 o 
 -13   7   1        4.55        4.36      3.07 o 
 -11   7   1       20.79       10.87      1.47 o 
  -9   7   1      132.03       99.55      2.44 o 
  -7   7   1     1039.73     1096.87     12.91 o 
  -5   7   1     1464.49     1565.41     15.82 o 
  -3   7   1      760.72      797.73      9.01 o 
  -1   7   1     3640.48     3840.73     34.24 o 
   1   7   1      102.48      124.00      1.89 o 
   3   7   1       94.30       92.28      1.67 o 
   5   7   1      775.50      784.01      8.93 o 
   7   7   1       48.16       33.54      1.50 o 
   9   7   1       31.10       15.88      1.60 o 
  11   7   1      217.57      224.86      6.11 o 
  13   7   1       85.97       90.39      5.16 o 
 -14   8   1      719.99      820.78     21.14 o 
 -12   8   1       21.82       15.55      2.85 o 
 -10   8   1      168.48      179.81      4.60 o 
  -8   8   1      389.83      457.43      7.88 o 
  -6   8   1      123.67      130.69      3.40 o 
  -4   8   1     1104.65     1105.01     13.10 o 
  -2   8   1      754.99      754.25      7.85 o 
   0   8   1     1460.72     1523.16     15.50 o 
   2   8   1      479.29      484.15      5.65 o 
   4   8   1      417.19      399.32      5.57 o 
   6   8   1       86.10       41.22      2.31 o 
   8   8   1        3.00       -1.13      1.24 o 
  10   8   1        7.88        5.92      1.92 o 
  12   8   1       17.48       20.82      3.30 o 
 -13   9   1      173.17      201.92      8.14 o 
 -11   9   1       79.36       76.12      7.45 o 
  -9   9   1       46.70       43.55      3.46 o 
  -7   9   1      104.00       83.09      3.01 o 
  -5   9   1      448.10      443.23      7.25 o 
  -3   9   1       22.69        7.12      2.15 o 
  -1   9   1        8.55        5.38      0.94 o 
   1   9   1       13.76        8.56      1.04 o 
   3   9   1        3.90        2.58      1.27 o 
   5   9   1       47.34       29.72      2.10 o 
   7   9   1      151.61      159.28      4.73 o 
   9   9   1      194.41      182.10      5.16 o 
  11   9   1       28.19       26.40      3.72 o 
 -10  10   1        0.00        0.37      2.79 o 
  -8  10   1        9.47       11.25      2.16 o 
  -6  10   1        1.73        0.58      1.73 o 
  -4  10   1      128.42      113.07      3.64 o 
  -2  10   1       34.18       33.09      2.44 o 
   0  10   1       66.27       75.76      3.19 o 
   2  10   1       63.63       52.95      5.46 o 
   4  10   1       67.19       55.72      3.22 o 
   6  10   1       15.28        7.76      2.05 o 
   8  10   1       46.55       35.51      2.80 o 
  10  10   1      138.68      156.72     14.60 o 
  -9  11   1        7.24       13.50      7.11 o 
  -7  11   1        9.82       10.52      2.82 o 
  -5  11   1        1.36       -1.02      2.31 o 
  -3  11   1      385.42      441.56     17.08 o 
  -1  11   1       79.00       76.37      5.32 o 
   1  11   1        0.07       -1.03      2.80 o 
   3  11   1       39.35       27.41      3.87 o 
   5  11   1      138.60      151.42      6.03 o 
   7  11   1       76.29       98.43      5.04 o 
   9  11   1      109.05      154.49      7.68 o 
  -6  12   1      113.31      112.67      6.87 o 
  -4  12   1      623.85      705.68     19.84 o 
  -2  12   1       86.87       77.72      5.60 o 
   0  12   1       51.76       45.96      4.75 o 
   2  12   1       27.63       34.14      4.47 o 
   4  12   1      401.02      447.61     14.34 o 
   6  12   1        2.13        3.36      4.76 o 
 -18   0   2      748.76      808.77     28.38 o 
 -16   0   2     2035.70     2078.89     46.46 o 
 -14   0   2       65.53       58.94      3.13 o 
 -12   0   2     1890.75     1898.21     31.26 o 
 -10   0   2     3617.38     3876.48     87.32 o 
  -8   0   2      534.83      462.92     10.57 o 
  -6   0   2     6005.20     6375.58    154.85 o 
   0   0   2    15001.03     9402.68    610.99 o 
   2   0   2    37699.53    35579.94    619.24 o 
   4   0   2     4557.49     4339.85     53.80 o 
   6   0   2     1743.93     1890.26     33.57 o 
   8   0   2        0.70        3.31      1.99 o 
  10   0   2      153.57      143.07      3.21 o 
  12   0   2     2326.18     2217.83     97.40 o 
  14   0   2     3170.02     3114.15    106.64 o 
  16   0   2      768.09      790.04     28.20 o 
 -17   1   2      314.50      320.64      7.69 o 
 -15   1   2      169.57      163.69      3.98 o 
 -13   1   2        0.17       -0.65      0.89 o 
 -11   1   2      507.72      536.20      8.05 o 
  -9   1   2      231.67      229.56      3.72 o 
  -7   1   2      123.23       91.30      1.48 o 
  -5   1   2      160.19      192.38      2.93 o 
  -3   1   2     5859.31     5607.25    107.23 o 
  -1   1   2     9081.17     8307.52    113.62 o 
   1   1   2     5454.73     5354.05     50.80 o 
   3   1   2     3848.07     3712.45     29.05 o 
   5   1   2      202.81      204.91      2.26 o 
   7   1   2      715.24      726.51      7.41 o 
   9   1   2       68.15       61.77      1.57 o 
  11   1   2      110.94      111.27      3.06 o 
  13   1   2      448.76      427.60      8.14 o 
  15   1   2       12.39       11.58      2.61 o 
  17   1   2      120.56      129.78      6.31 o 
 -18   2   2       31.63       31.08      3.23 o 
 -16   2   2       32.31       40.36      3.64 o 
 -14   2   2       23.56       25.68      1.38 o 
 -12   2   2      252.84      224.81      6.76 o 
 -10   2   2      191.53      181.78      2.93 o 
  -8   2   2       12.45       20.28      0.79 o 
  -6   2   2        7.90        2.58      0.61 o 
  -4   2   2      275.29      263.14      4.21 o 
  -2   2   2     5027.11     5295.57     44.93 o 
   0   2   2      727.40      642.26      5.40 o 
   2   2   2    42469.93    41757.10    362.87 o 
   4   2   2     1252.05     1214.28     11.97 o 
   6   2   2     2552.04     2557.99     24.73 o 
   8   2   2      339.36      337.85      3.80 o 
  10   2   2        4.16        4.56      0.84 o 
  12   2   2      213.63      211.33      4.74 o 
  14   2   2      592.03      602.10     13.28 o 
  16   2   2        0.40        2.03      3.96 o 
 -17   3   2      104.56      103.80      5.02 o 
 -15   3   2      117.59      111.32      5.11 o 
 -13   3   2        6.40        6.73      1.05 o 
 -11   3   2      627.73      617.43      9.17 o 
  -9   3   2     1031.47     1086.43     15.37 o 
  -7   3   2       88.12       77.17      1.49 o 
  -5   3   2     1401.40     1306.27     15.31 o 
  -3   3   2     3661.40     3824.05     35.03 o 
  -1   3   2      163.86      145.21      1.44 o 
   1   3   2      116.68      110.96      1.31 o 
   3   3   2    29232.16    30479.16    307.36 o 
   5   3   2     1323.87     1381.25     14.33 o 
   7   3   2     1808.39     1792.18     18.53 o 
   9   3   2        0.58        2.14      0.70 o 
  11   3   2       12.40        7.53      1.15 o 
  13   3   2      127.64      126.79      3.62 o 
  15   3   2       61.32       60.94      4.12 o 
 -16   4   2       18.84       16.72      2.48 o 
 -14   4   2      628.66      596.30     11.87 o 
 -12   4   2       84.23       75.34      3.20 o 
 -10   4   2     2117.44     2073.73     29.04 o 
  -8   4   2        0.86        0.39      0.61 o 
  -6   4   2      928.44     1020.88     13.25 o 
  -4   4   2     3847.81     4200.89     42.58 o 
  -2   4   2     2078.02     2068.53     18.66 o 
   0   4   2        4.73        9.51      0.60 o 
   2   4   2     5614.96     6249.80     54.75 o 
   4   4   2     2822.02     3225.61     34.93 o 
   6   4   2      104.07      103.43      2.46 o 
   8   4   2      238.74      213.99      4.50 o 
  10   4   2     2698.56     2583.22     30.41 o 
  12   4   2      354.72      346.66      6.89 o 
  14   4   2      151.82      158.43      4.92 o 
  16   4   2       85.89      103.46      5.60 o 
 -17   5   2      114.73      105.91      5.30 o 
 -15   5   2       45.71       45.04      3.75 o 
 -13   5   2      293.85      267.55      5.49 o 
 -11   5   2      385.39      415.73      6.64 o 
  -9   5   2       18.37       16.37      0.75 o 
  -7   5   2      160.69      163.86      2.95 o 
  -5   5   2      912.18      983.74     10.57 o 
  -3   5   2      539.92      494.76      5.68 o 
  -1   5   2     4602.64     4856.10     41.06 o 
   1   5   2     2897.52     3060.32     28.42 o 
   3   5   2       93.90      120.97      1.61 o 
   5   5   2      313.08      368.22      7.19 o 
   7   5   2       47.89       54.59      1.53 o 
   9   5   2     2748.43     2518.96     41.02 o 
  11   5   2     1899.32     1901.74     33.81 o 
  13   5   2       41.20       47.60      2.73 o 
  15   5   2        4.87        7.33      2.68 o 
 -16   6   2        0.44        4.60      2.48 o 
 -14   6   2      113.81      104.55      3.64 o 
 -12   6   2        6.60        3.69      1.13 o 
 -10   6   2     1166.80     1173.49     13.55 o 
  -8   6   2      191.16      218.07      3.28 o 
  -6   6   2      127.85      175.03      2.67 o 
  -4   6   2      896.89     1025.94     11.55 o 
  -2   6   2       86.02       74.80      1.24 o 
   0   6   2       11.21       16.88      0.76 o 
   2   6   2      657.02      721.32      7.28 o 
   4   6   2        4.00        0.97      0.61 o 
   6   6   2       57.16       65.64      1.55 o 
   8   6   2      313.84      304.18      4.43 o 
  10   6   2        0.21        2.11      1.06 o 
  12   6   2      118.39      128.21      4.85 o 
  14   6   2      208.56      234.48      8.74 o 
 -15   7   2       89.86       97.86      5.31 o 
 -13   7   2        3.77        0.99      2.12 o 
 -11   7   2       43.54       44.46      2.97 o 
  -9   7   2      213.94      216.05      3.72 o 
  -7   7   2     1087.08     1021.90     12.07 o 
  -5   7   2       58.26       69.32      1.65 o 
  -3   7   2      265.46      270.27      3.75 o 
  -1   7   2      407.54      441.81      4.67 o 
   1   7   2       79.46       75.05      1.56 o 
   3   7   2      353.16      329.50      3.81 o 
   5   7   2      205.58      209.12      3.45 o 
   7   7   2     1368.17     1257.90     14.75 o 
   9   7   2      109.58      144.39      3.39 o 
  11   7   2       13.67       14.30      1.78 o 
  13   7   2       12.45       14.49      3.08 o 
 -14   8   2       39.21       42.83      4.06 o 
 -12   8   2       12.63       17.04      2.12 o 
 -10   8   2       48.12       64.12      2.67 o 
  -8   8   2        0.93        3.97      1.30 o 
  -6   8   2      105.17      100.40      2.55 o 
  -4   8   2        5.28        2.45      1.04 o 
  -2   8   2      249.33      217.03      2.96 o 
   0   8   2      536.74      533.83      6.12 o 
   2   8   2        0.00       -1.07      0.71 o 
   4   8   2        0.57       -0.53      0.94 o 
   6   8   2       90.70       54.20      2.13 o 
   8   8   2       66.81       74.01      4.03 o 
  10   8   2       62.01       54.77      3.24 o 
  12   8   2       65.68       68.99      4.75 o 
 -13   9   2       11.11        5.94      3.11 o 
 -11   9   2        0.90       -2.43      2.30 o 
  -9   9   2       39.29       58.25      2.96 o 
  -7   9   2      656.62      578.50      9.75 o 
  -5   9   2      724.56      746.23     12.69 o 
  -3   9   2      844.71      830.83     11.94 o 
  -1   9   2      506.08      494.68      5.64 o 
   1   9   2        3.30        4.47      0.91 o 
   3   9   2      251.99      261.52      5.40 o 
   5   9   2       78.00       58.16      2.55 o 
   7   9   2       88.11       89.05      3.68 o 
   9   9   2        6.15        4.54      1.89 o 
  11   9   2       36.26       36.51      3.94 o 
 -10  10   2      127.61      147.80      8.03 o 
  -8  10   2        0.04       -2.26      1.71 o 
  -6  10   2       39.07       41.48      2.69 o 
  -4  10   2       26.79       18.34      2.24 o 
  -2  10   2        1.00        2.47      1.72 o 
   0  10   2       23.95       30.33      2.11 o 
   2  10   2      125.95       98.47      5.99 o 
   4  10   2        5.98        6.46      2.24 o 
   6  10   2       44.75       59.86      5.58 o 
   8  10   2      157.70      159.25      5.14 o 
  10  10   2        0.91        1.81      5.25 o 
  -9  11   2        2.67       -0.09      3.42 o 
  -7  11   2        0.73       -1.40      2.37 o 
  -5  11   2      315.85      321.87      9.01 o 
  -3  11   2      303.14      314.25      8.83 o 
  -1  11   2       29.21       28.24      3.84 o 
   1  11   2       13.82       17.95      3.62 o 
   3  11   2       73.73       70.13      5.15 o 
   5  11   2      159.91      184.71      6.65 o 
   7  11   2        0.10       -1.18      2.43 o 
  -6  12   2      130.01      131.82      7.42 o 
  -4  12   2        0.64        0.83      3.47 o 
  -2  12   2       91.26       85.31      5.92 o 
   0  12   2        0.39        0.66      3.16 o 
   2  12   2        5.91       11.98      4.33 o 
   4  12   2        1.38       -4.67      3.11 o 
 -17   1   3      118.74      131.88      4.33 o 
 -15   1   3        3.28        4.63      1.23 o 
 -13   1   3      108.04      106.58      2.23 o 
 -11   1   3       15.05       24.32      2.09 o 
  -9   1   3        5.80        4.90      0.54 o 
  -7   1   3     1838.30     1966.16     39.12 o 
  -5   1   3     2809.89     2833.18     34.99 o 
  -3   1   3    37960.97    36471.28    629.11 o 
  -1   1   3     8323.07     7880.51     66.65 o 
   1   1   3    29601.81    28697.97    240.24 o 
   3   1   3     2079.63     2067.01     18.28 o 
   5   1   3       37.70       36.44      0.69 o 
   7   1   3       52.74       71.48      1.26 o 
   9   1   3     1257.41     1289.17     16.02 o 
  11   1   3      396.94      389.01      7.34 o 
  13   1   3      126.59      134.73      4.48 o 
  15   1   3      946.46      943.58     23.09 o 
 -18   2   3      191.99      184.42      6.82 o 
 -16   2   3        1.75        1.05      1.39 o 
 -14   2   3      543.30      543.65      8.25 o 
 -12   2   3     1310.60     1321.89     20.73 o 
 -10   2   3      900.79      890.59     12.62 o 
  -8   2   3     2382.22     2602.70     39.64 o 
  -6   2   3      990.77      987.83     20.67 o 
  -4   2   3     1488.28     1532.42     35.00 o 
  -2   2   3      522.53      513.93      4.73 o 
   0   2   3    12436.17    11767.29     98.94 o 
   2   2   3    15126.44    15072.64    127.11 o 
   4   2   3     4493.47     4664.14     42.70 o 
   6   2   3      622.92      766.20      8.80 o 
   8   2   3      158.30      155.78      2.10 o 
  10   2   3      709.28      636.96      8.92 o 
  12   2   3      115.72      118.12      4.47 o 
  14   2   3      264.58      235.88      8.04 o 
  16   2   3       93.86      105.08      5.73 o 
 -17   3   3       19.78       26.82      2.85 o 
 -15   3   3      524.72      491.30     15.48 o 
 -13   3   3     1142.35     1102.56     20.67 o 
 -11   3   3       55.51       53.60      1.61 o 
  -9   3   3      170.52      198.85      3.91 o 
  -7   3   3     6390.83     6717.86     93.95 o 
  -5   3   3      254.34      283.99      3.53 o 
  -3   3   3       50.23       31.88      0.61 o 
  -1   3   3      137.78      132.69      1.41 o 
   1   3   3     3293.44     3496.24     30.70 o 
   3   3   3      388.17      454.46      5.06 o 
   5   3   3       92.64      132.32      2.13 o 
   7   3   3      407.60      453.55      5.25 o 
   9   3   3      322.23      312.35      3.95 o 
  11   3   3      354.48      356.40      6.23 o 
  13   3   3      236.74      261.86      6.65 o 
  15   3   3        0.16       -0.51      2.95 o 
 -16   4   3       40.85       38.99      3.03 o 
 -14   4   3       25.36       21.52      2.30 o 
 -12   4   3     2635.86     2549.70     45.71 o 
 -10   4   3        8.46       13.29      1.70 o 
  -8   4   3      122.13      163.58      2.77 o 
  -6   4   3      128.98      169.08      2.64 o 
  -4   4   3     2316.13     2573.36     27.88 o 
  -2   4   3      639.18      644.36      5.82 o 
   0   4   3     1351.66     1400.30     13.20 o 
   2   4   3     3974.60     4314.48     38.01 o 
   4   4   3      147.91      213.23      2.48 o 
   6   4   3     1559.34     1743.38     18.15 o 
   8   4   3      248.00      240.26      3.54 o 
  10   4   3       88.02       98.11      2.29 o 
  12   4   3      351.43      347.83      7.47 o 
  14   4   3        1.58        1.67      2.20 o 
  16   4   3        2.33        5.90      4.46 o 
 -17   5   3       61.14       69.43      4.24 o 
 -15   5   3       74.46       65.30      3.76 o 
 -13   5   3        1.43        1.67      1.19 o 
 -11   5   3     2601.49     2558.37     46.00 o 
  -9   5   3      621.40      603.82      8.04 o 
  -7   5   3     3519.32     3634.46     37.16 o 
  -5   5   3       48.02       21.44      0.81 o 
  -3   5   3      387.31      378.62      4.30 o 
  -1   5   3      194.45      199.93      2.31 o 
   1   5   3      538.05      567.00      5.79 o 
   3   5   3        6.52        2.56      0.44 o 
   5   5   3       62.00       72.32      1.84 o 
   7   5   3       16.15        6.16      0.72 o 
   9   5   3        3.74        6.77      1.13 o 
  11   5   3       48.84       44.82      2.23 o 
  13   5   3        8.00        6.71      3.40 o 
  15   5   3        0.13        0.25      2.43 o 
 -16   6   3       25.25       18.98      3.29 o 
 -14   6   3       77.73       85.68      7.43 o 
 -12   6   3      317.61      327.09      8.01 o 
 -10   6   3     1518.38     1488.83     16.88 o 
  -8   6   3      739.58      765.86      9.04 o 
  -6   6   3       71.55       64.17      1.51 o 
  -4   6   3        3.81        7.30      0.66 o 
  -2   6   3     1010.59     1040.96      9.34 o 
   0   6   3     3256.22     3157.53     30.81 o 
   2   6   3       88.00      120.49      1.84 o 
   4   6   3      184.67      186.69      2.58 o 
   6   6   3      685.07      687.65      8.39 o 
   8   6   3        2.67        0.93      0.91 o 
  10   6   3       46.42       54.60      2.09 o 
  12   6   3        7.55       10.93      2.18 o 
  14   6   3       41.51       46.38      6.39 o 
 -15   7   3       98.05       87.82      4.96 o 
 -13   7   3       17.50       10.49      1.68 o 
 -11   7   3       24.68       18.08      1.57 o 
  -9   7   3      195.91      177.67      3.29 o 
  -7   7   3        0.08       -1.26      0.84 o 
  -5   7   3        2.60        0.35      0.63 o 
  -3   7   3     1879.42     1896.23     19.02 o 
  -1   7   3      457.92      488.45      5.07 o 
   1   7   3      212.84      232.39      2.97 o 
   3   7   3      205.04      191.40      2.58 o 
   5   7   3     1291.00     1246.50     14.55 o 
   7   7   3     1758.66     1553.55     25.37 o 
   9   7   3       79.51       90.51      2.77 o 
  11   7   3       70.99       48.12      3.06 o 
  13   7   3       41.69       48.03      4.14 o 
 -14   8   3      230.58      205.82      7.77 o 
 -12   8   3      165.86      212.85      5.91 o 
 -10   8   3       12.90       26.03      1.87 o 
  -8   8   3       40.82       21.64      1.66 o 
  -6   8   3        2.23        2.67      1.10 o 
  -4   8   3      364.00      313.36      4.66 o 
  -2   8   3      188.37      177.80      2.62 o 
   0   8   3     3279.33     3350.39     31.41 o 
   2   8   3      591.25      563.98      7.40 o 
   4   8   3      529.55      453.29      6.21 o 
   6   8   3       71.98       34.08      1.79 o 
   8   8   3      142.93      142.74      6.25 o 
  10   8   3       21.02       27.70      2.71 o 
  12   8   3       38.57       48.00      4.36 o 
 -13   9   3        7.81       13.55      3.19 o 
 -11   9   3       20.09       23.92      3.30 o 
  -9   9   3      119.13      107.98      3.34 o 
  -7   9   3       42.16       29.21      2.05 o 
  -5   9   3      129.85      104.17      3.15 o 
  -3   9   3        0.18       -2.68      2.29 o 
  -1   9   3      792.43      842.23      9.23 o 
   1   9   3        0.00       -0.53      1.08 o 
   3   9   3      370.34      350.08      8.11 o 
   5   9   3      563.28      545.63     10.65 o 
   7   9   3       27.88       24.80      2.33 o 
   9   9   3       69.50       62.29      3.67 o 
  11   9   3       95.89      111.87      7.54 o 
 -12  10   3      108.90      133.43      6.80 o 
 -10  10   3      131.95      146.64      6.99 o 
  -8  10   3       23.51       23.62      2.40 o 
  -6  10   3       33.33       29.97      2.88 o 
  -4  10   3       45.13       46.09      3.68 o 
  -2  10   3      210.57      207.97      5.55 o 
   0  10   3      100.22       91.59      4.29 o 
   2  10   3       69.53       74.76      3.99 o 
   4  10   3        1.06       -0.40      2.06 o 
   6  10   3        0.21       -1.25      2.10 o 
   8  10   3        4.34        4.69      2.46 o 
  10  10   3       57.44       62.20      7.56 o 
  -9  11   3       66.84       68.61      5.19 o 
  -7  11   3        4.85        3.90      3.67 o 
  -5  11   3      100.74      115.31      5.31 o 
  -3  11   3      524.96      495.51     12.76 o 
  -1  11   3      118.38      119.60      6.65 o 
   1  11   3      350.98      346.52     11.57 o 
   3  11   3       19.33       22.77      3.70 o 
   5  11   3       21.07       14.16      2.95 o 
   7  11   3        4.00        0.09      2.49 o 
  -6  12   3      702.07      752.26     16.95 o 
  -4  12   3       87.59       99.55      6.30 o 
  -2  12   3        5.27        4.15      3.27 o 
   0  12   3      123.35      116.65      6.76 o 
   2  12   3      214.88      213.30      9.12 o 
   4  12   3        1.79       -0.86      3.26 o 
 -18   0   4      287.31      288.47     12.57 o 
 -16   0   4      404.17      411.57     10.78 o 
 -14   0   4      315.54      318.65      8.27 o 
 -12   0   4      324.77      350.15      6.96 o 
 -10   0   4      166.08      185.89      4.92 o 
  -8   0   4     2002.31     2434.85     51.87 o 
  -6   0   4     3360.58     3673.96     79.10 o 
  -4   0   4    26755.27    26113.84    640.98 o 
  -2   0   4    15364.17    15073.46    205.19 o 
   2   0   4     7756.54     8178.09    123.69 o 
   4   0   4     7349.42     7992.29     98.80 o 
   6   0   4      947.08      921.55     11.99 o 
   8   0   4     1450.79     1523.83     32.35 o 
  10   0   4      374.90      359.78     14.92 o 
  12   0   4     2491.31     2440.36     54.34 o 
  14   0   4        6.57        3.49      3.32 o 
  16   0   4      515.78      496.15     20.07 o 
 -19   1   4      257.10      278.52      9.73 o 
 -17   1   4      154.29      156.31      4.83 o 
 -15   1   4      316.05      306.39      5.83 o 
 -13   1   4       11.68       12.42      1.14 o 
 -11   1   4        3.84        2.15      0.64 o 
  -9   1   4       57.48       51.91      1.76 o 
  -7   1   4      269.01      292.82      5.68 o 
  -5   1   4      168.71      144.90      2.30 o 
  -3   1   4      561.96      549.86      6.13 o 
  -1   1   4      205.49      215.94      2.06 o 
   1   1   4     4862.59     5127.91     42.90 o 
   3   1   4     4098.42     4319.24     37.78 o 
   5   1   4        2.95        5.40      0.46 o 
   7   1   4       70.63       67.20      1.33 o 
   9   1   4      270.42      251.10      3.80 o 
  11   1   4      123.24      108.05      3.22 o 
  13   1   4      226.99      208.40      9.24 o 
  15   1   4       16.73       25.99      5.96 o 
 -18   2   4      133.09      124.85      5.47 o 
 -16   2   4      219.19      213.88      4.62 o 
 -14   2   4     1155.10     1124.72     20.99 o 
 -12   2   4      297.08      278.22      5.07 o 
 -10   2   4      102.58      106.19      3.14 o 
  -8   2   4      676.09      815.18     12.95 o 
  -6   2   4      333.58      332.67      6.65 o 
  -4   2   4     1925.17     1836.12     26.61 o 
  -2   2   4     7862.07     7722.27     67.47 o 
   0   2   4      529.67      463.35      4.89 o 
   2   2   4     6038.16     6153.19     53.84 o 
   4   2   4      143.40      153.79      2.00 o 
   6   2   4        2.60        3.54      0.56 o 
   8   2   4        4.30        7.06      1.04 o 
  10   2   4       81.70       82.87      2.44 o 
  12   2   4       69.45       76.71      3.31 o 
  14   2   4      407.18      389.16     11.44 o 
  16   2   4      134.78      120.92      6.30 o 
 -17   3   4      570.02      533.61     16.19 o 
 -15   3   4      480.92      457.14      9.76 o 
 -13   3   4     1383.15     1385.31     21.82 o 
 -11   3   4      149.67      132.13      2.46 o 
  -9   3   4     1474.29     1463.45     21.80 o 
  -7   3   4     1889.43     2180.88     33.52 o 
  -5   3   4     1208.22     1348.37     14.82 o 
  -3   3   4     2237.75     2426.40     21.36 o 
  -1   3   4     2036.45     2136.62     18.97 o 
   1   3   4       52.40       30.58      0.97 o 
   3   3   4       53.35       61.44      1.42 o 
   5   3   4     4062.12     4191.68     40.45 o 
   7   3   4      210.67      199.38      2.82 o 
   9   3   4      766.78      791.00     10.07 o 
  11   3   4      144.51      145.03      3.89 o 
  13   3   4       69.64       79.14      4.68 o 
  15   3   4       59.17       55.95      4.22 o 
 -18   4   4        0.12        2.13      2.15 o 
 -16   4   4      311.22      311.52      8.96 o 
 -14   4   4        0.02       -0.97      3.98 o 
 -12   4   4      374.47      377.65      7.30 o 
 -10   4   4       27.90       17.69      1.05 o 
  -8   4   4     7008.77     7035.25     80.46 o 
  -6   4   4     3895.29     4267.64     49.06 o 
  -4   4   4      282.49      363.83      4.44 o 
  -2   4   4     2293.07     2419.54     20.67 o 
   0   4   4       30.85       23.75      0.65 o 
   2   4   4     1876.57     2131.57     19.91 o 
   4   4   4     1488.77     1378.81     13.12 o 
   6   4   4      142.30      169.95      2.78 o 
   8   4   4      840.89      830.93     10.43 o 
  10   4   4     1251.27     1256.88     16.41 o 
  12   4   4      250.89      243.33      7.23 o 
  14   4   4       71.61       81.56      4.82 o 
 -17   5   4        0.06       -0.89      1.95 o 
 -15   5   4       88.65       92.11      4.27 o 
 -13   5   4      314.05      286.95      8.15 o 
 -11   5   4       81.57       76.07      4.34 o 
  -9   5   4        0.00        0.53      0.75 o 
  -7   5   4     7837.96     7992.66     81.02 o 
  -5   5   4     2014.24     2061.36     21.35 o 
  -3   5   4     1518.75     1728.28     17.17 o 
  -1   5   4      491.92      579.23      5.63 o 
   1   5   4      192.20      181.34      2.42 o 
   3   5   4      158.70      155.26      2.09 o 
   5   5   4     3204.23     3234.39     35.30 o 
   7   5   4      292.94      250.86      3.54 o 
   9   5   4      481.71      446.60      6.88 o 
  11   5   4        0.04        2.63      1.41 o 
  13   5   4        1.36       -0.51      2.18 o 
  15   5   4        1.12        3.13      2.71 o 
 -16   6   4       11.34       11.31      3.47 o 
 -14   6   4      543.99      543.14     14.11 o 
 -12   6   4        9.92       12.66      0.96 o 
 -10   6   4      336.84      325.65      4.41 o 
  -8   6   4      426.92      365.25      4.77 o 
  -6   6   4        1.47        1.68      0.63 o 
  -4   6   4      198.78      209.06      2.65 o 
  -2   6   4        0.19       -0.44      0.54 o 
   0   6   4      436.04      444.20      4.80 o 
   2   6   4      406.15      413.38      4.55 o 
   4   6   4       96.94       91.09      1.56 o 
   6   6   4        7.33        8.67      1.10 o 
   8   6   4       17.33       20.31      1.42 o 
  10   6   4      208.52      194.57      6.78 o 
  12   6   4       96.35       96.23      4.31 o 
  14   6   4      196.43      204.11     10.31 o 
 -15   7   4      286.31      295.53     10.96 o 
 -13   7   4        2.79        4.91      1.47 o 
 -11   7   4       36.13       30.61      2.36 o 
  -9   7   4      729.43      760.75      9.88 o 
  -7   7   4      218.78      205.71      3.33 o 
  -5   7   4       80.87       78.89      1.64 o 
  -3   7   4      450.82      433.63      5.11 o 
  -1   7   4       70.28       59.17      1.36 o 
   1   7   4      476.23      503.35      5.73 o 
   3   7   4       53.89       46.69      1.22 o 
   5   7   4       22.97       21.43      1.20 o 
   7   7   4      185.81      159.79      3.96 o 
   9   7   4      385.19      351.45      7.82 o 
  11   7   4       18.49       13.59      2.38 o 
  13   7   4       13.86       14.04      3.25 o 
 -14   8   4        6.10       -0.80      2.47 o 
 -12   8   4       52.29       63.71      3.23 o 
 -10   8   4      154.66      184.56      4.49 o 
  -8   8   4      186.23      180.97      4.07 o 
  -6   8   4      209.99      216.20      4.76 o 
  -4   8   4     1085.63     1019.26     12.20 o 
  -2   8   4     1755.82     1709.67     16.55 o 
   0   8   4      104.47       96.80      1.94 o 
   2   8   4        7.03        8.57      0.98 o 
   4   8   4       85.11       67.16      2.37 o 
   6   8   4        8.22        8.81      2.22 o 
   8   8   4       59.52       51.89      2.56 o 
  10   8   4       24.47       27.95      2.80 o 
  12   8   4      106.51      148.87      7.28 o 
 -13   9   4       10.42       12.35      3.10 o 
 -11   9   4      344.19      375.53     11.53 o 
  -9   9   4       43.91       52.18      2.73 o 
  -7   9   4      133.69      133.18      3.74 o 
  -5   9   4     1836.26     1765.27     28.23 o 
  -3   9   4     4625.30     4729.98     55.43 o 
  -1   9   4      144.88      124.54      2.82 o 
   1   9   4       92.76       84.13      2.89 o 
   3   9   4        7.41        5.97      1.50 o 
   5   9   4       37.81       50.48      2.80 o 
   7   9   4       65.36       66.78      4.19 o 
   9   9   4       15.41       25.03      2.94 o 
  11   9   4      398.09      482.21     14.66 o 
 -12  10   4       18.49       16.22      3.40 o 
 -10  10   4       27.10       22.89      3.55 o 
  -8  10   4      204.91      230.15      6.04 o 
  -6  10   4       92.43       83.95      3.68 o 
  -4  10   4      490.32      486.27      9.90 o 
  -2  10   4       37.79       39.27      2.64 o 
   0  10   4       29.40       19.19      2.48 o 
   2  10   4       98.63       96.86      4.49 o 
   4  10   4      212.42      222.45      8.13 o 
   6  10   4        9.44        6.68      2.40 o 
   8  10   4      146.30      144.35      6.86 o 
  -9  11   4       11.21        8.98      3.46 o 
  -7  11   4       49.28       51.74      3.26 o 
  -5  11   4       56.78       52.26      3.78 o 
  -3  11   4      147.18      131.25      5.51 o 
  -1  11   4      136.26      137.59      7.00 o 
   1  11   4        3.53        4.17      3.06 o 
   3  11   4        1.07        2.39      3.06 o 
   5  11   4       71.06       77.97      7.94 o 
   7  11   4       34.93       39.70      4.25 o 
  -6  12   4       81.26       81.90      4.96 o 
  -4  12   4       38.37       32.72      6.78 o 
  -2  12   4        6.24        8.62      3.59 o 
   0  12   4        9.57       10.93      3.86 o 
   2  12   4        4.69        9.53      3.82 o 
   4  12   4        0.20       -2.50      3.21 o 
 -19   1   5       68.06       61.93      7.45 o 
 -17   1   5      503.55      494.04     10.43 o 
 -15   1   5      171.13      162.31      3.52 o 
 -13   1   5      193.20      185.08      3.31 o 
 -11   1   5      103.54       99.45      1.99 o 
  -9   1   5     3442.72     3777.07     66.14 o 
  -7   1   5      310.23      292.69      7.06 o 
  -5   1   5        0.10       -0.30      0.51 o 
  -3   1   5     7935.43     7716.69     66.68 o 
  -1   1   5     4892.91     4883.43     42.58 o 
   1   1   5       61.21       61.55      1.01 o 
   3   1   5     6854.62     7143.65     71.92 o 
   5   1   5     3016.13     3180.63     30.79 o 
   7   1   5       14.06       13.94      0.59 o 
   9   1   5        4.49        0.89      0.56 o 
  11   1   5      519.38      488.06      9.14 o 
  13   1   5       18.69       12.09      2.64 o 
  15   1   5      685.48      684.80     18.18 o 
 -18   2   5       11.45       19.87      5.45 o 
 -16   2   5      588.92      595.07     12.41 o 
 -14   2   5        5.75        6.09      1.35 o 
 -12   2   5      190.65      208.35      4.66 o 
 -10   2   5       10.62       23.20      1.52 o 
  -8   2   5        3.34       12.93      1.36 o 
  -6   2   5     2406.57     2499.50     73.75 o 
  -4   2   5     6485.86     6389.92     72.79 o 
  -2   2   5       29.72       31.13      0.65 o 
   0   2   5       14.35       12.60      0.55 o 
   2   2   5     5612.18     5699.93     54.68 o 
   4   2   5     8094.22     8510.96     77.70 o 
   6   2   5      314.82      308.94      3.42 o 
   8   2   5      540.12      542.15      7.12 o 
  10   2   5       31.02       34.44      1.92 o 
  12   2   5      201.07      183.24     10.44 o 
  14   2   5       29.21       27.52      5.19 o 
 -17   3   5      425.58      425.86     11.38 o 
 -15   3   5      108.87      103.27      3.50 o 
 -13   3   5       97.71      111.88      2.69 o 
 -11   3   5       29.05       14.26      1.94 o 
  -9   3   5       26.95       23.68      1.38 o 
  -7   3   5       12.51       21.43      1.12 o 
  -5   3   5     4406.43     4736.53     50.68 o 
  -3   3   5      243.94      286.55      3.02 o 
  -1   3   5     1096.84     1064.06      9.68 o 
   1   3   5      101.63      107.37      1.66 o 
   3   3   5     3876.95     3874.89     34.15 o 
   5   3   5      212.81      274.06      3.15 o 
   7   3   5     2051.36     2098.84     25.38 o 
   9   3   5      993.68      980.11     12.33 o 
  11   3   5      345.63      327.67      7.82 o 
  13   3   5      109.08      101.27      5.31 o 
  15   3   5      120.15      130.26      6.33 o 
 -18   4   5       15.22       11.85      2.71 o 
 -16   4   5       46.43       41.43      3.04 o 
 -14   4   5      126.39      118.01      4.87 o 
 -12   4   5        7.53        7.59      0.96 o 
 -10   4   5      868.91      833.15     13.41 o 
  -8   4   5        9.43       12.88      1.26 o 
  -6   4   5      208.56      220.69      3.26 o 
  -4   4   5     1205.63     1083.59     10.80 o 
  -2   4   5      468.89      458.41      4.47 o 
   0   4   5      248.41      254.22      3.02 o 
   2   4   5     1748.94     1942.03     19.16 o 
   4   4   5     3919.02     4199.12     38.77 o 
   6   4   5     3477.28     3529.53     38.44 o 
   8   4   5     1722.89     1711.69     22.31 o 
  10   4   5      663.08      655.86     10.38 o 
  12   4   5      383.89      384.38     20.31 o 
  14   4   5       11.91        4.09      2.65 o 
 -17   5   5       29.57       28.21      2.69 o 
 -15   5   5      120.31      121.78      4.73 o 
 -13   5   5      248.73      243.08      7.07 o 
 -11   5   5      166.85      162.27      3.38 o 
  -9   5   5      947.45      940.71     11.58 o 
  -7   5   5      273.88      236.18      4.20 o 
  -5   5   5     1134.25     1194.58     13.42 o 
  -3   5   5      377.60      423.35      4.76 o 
  -1   5   5       32.64       35.15      0.89 o 
   1   5   5     1943.57     1927.77     19.09 o 
   3   5   5      213.75      206.96      2.75 o 
   5   5   5      674.82      708.94      7.22 o 
   7   5   5        1.84        5.96      1.11 o 
   9   5   5      159.87      136.88      3.16 o 
  11   5   5       92.75      115.14      9.56 o 
  13   5   5        0.96       -2.37      2.27 o 
 -16   6   5      480.80      444.83     12.16 o 
 -14   6   5       25.10       27.79      3.57 o 
 -12   6   5      156.40      142.28      4.53 o 
 -10   6   5      394.09      368.97      4.82 o 
  -8   6   5        0.69        0.68      0.65 o 
  -6   6   5       38.77       32.76      1.10 o 
  -4   6   5      396.85      402.15      4.42 o 
  -2   6   5      390.42      392.70      4.11 o 
   0   6   5       34.67       49.32      1.20 o 
   2   6   5     1586.22     1353.61     13.15 o 
   4   6   5      161.54      147.56      2.16 o 
   6   6   5       99.67      109.09      2.46 o 
   8   6   5       98.07       91.92      2.95 o 
  10   6   5       99.60      103.44      5.91 o 
  12   6   5        0.05        5.31      2.66 o 
  14   6   5        1.94        0.95      2.95 o 
 -15   7   5        0.05        0.64      2.29 o 
 -13   7   5       94.34       73.21      2.87 o 
 -11   7   5       68.14       96.59      2.73 o 
  -9   7   5      750.15      723.88      9.44 o 
  -7   7   5      216.07      217.64      3.48 o 
  -5   7   5      146.43      143.98      2.40 o 
  -3   7   5       15.19       12.16      0.87 o 
  -1   7   5      171.98      182.18      2.52 o 
   1   7   5      667.56      625.65      6.94 o 
   3   7   5      254.64      214.54      3.08 o 
   5   7   5      525.60      489.72      7.06 o 
   7   7   5      198.70      180.46      3.97 o 
   9   7   5       13.85       25.98      2.30 o 
  11   7   5      283.79      277.46     19.95 o 
  13   7   5       35.01       32.96      4.28 o 
 -14   8   5       27.81       31.99      3.49 o 
 -12   8   5      168.52      200.12      7.10 o 
 -10   8   5       36.33       25.15      1.78 o 
  -8   8   5      983.65      975.50     14.77 o 
  -6   8   5       72.40       63.10      2.33 o 
  -4   8   5      179.15      188.40      3.23 o 
  -2   8   5      534.84      533.20      6.18 o 
   0   8   5       47.33       52.56      1.55 o 
   2   8   5     3815.22     3746.09     46.45 o 
   4   8   5        4.22        1.88      1.29 o 
   6   8   5       32.49       26.37      2.19 o 
   8   8   5        0.00        1.92      1.57 o 
  10   8   5       48.94       61.63      3.76 o 
  12   8   5      349.78      434.47     13.77 o 
 -13   9   5       51.88       48.34      7.86 o 
 -11   9   5       25.02       31.26      2.67 o 
  -9   9   5       60.08       60.97      2.83 o 
  -7   9   5       48.28       59.29      2.57 o 
  -5   9   5      532.52      580.06      9.87 o 
  -3   9   5       29.86       26.36      2.03 o 
  -1   9   5      455.20      459.22     10.64 o 
   1   9   5        0.69        0.41      1.08 o 
   3   9   5        0.97        0.57      1.62 o 
   5   9   5        5.95        4.27      2.47 o 
   7   9   5      168.80      210.82      6.86 o 
   9   9   5      187.31      195.36      8.09 o 
 -12  10   5        9.72       13.12      3.41 o 
 -10  10   5       27.88       32.69      3.91 o 
  -8  10   5      120.75      132.40      5.29 o 
  -6  10   5        1.80        0.21      1.79 o 
  -4  10   5      194.15      191.56      5.38 o 
  -2  10   5       29.26       29.71      3.96 o 
   0  10   5       37.73       36.53      4.26 o 
   2  10   5      225.96      204.51      8.21 o 
   4  10   5        0.52        1.21      2.16 o 
   6  10   5        8.12        4.83      2.61 o 
   8  10   5       39.09       39.92      4.42 o 
  -9  11   5      378.96      424.66     13.43 o 
  -7  11   5      110.46      135.56      6.71 o 
  -5  11   5       85.25       73.31      4.30 o 
  -3  11   5       15.37        8.18      2.74 o 
  -1  11   5       24.20       28.04      3.99 o 
   1  11   5        1.38       -2.92      3.25 o 
   3  11   5       51.30       59.95      4.96 o 
   5  11   5        2.64        5.90      3.24 o 
   7  11   5      160.03      185.29      8.69 o 
  -6  12   5       50.94       52.36      4.46 o 
  -4  12   5       88.22       98.82      6.45 o 
  -2  12   5       80.83       80.00      6.33 o 
   0  12   5       81.20       87.93      6.06 o 
   2  12   5      243.80      273.50     10.76 o 
 -18   0   6       44.83       41.60      4.52 o 
 -16   0   6       35.57       44.71      2.70 o 
 -14   0   6        0.00        2.95      1.07 o 
 -12   0   6       23.50       16.45      3.01 o 
 -10   0   6     2528.32     2712.29     57.75 o 
  -8   0   6     5914.19     6559.23    138.66 o 
  -6   0   6    10990.08    11561.18    245.49 o 
  -4   0   6    14343.72    14864.54    182.73 o 
  -2   0   6       99.18      128.22      2.69 o 
   0   0   6      341.43      349.93      5.49 o 
   2   0   6    11392.22    11518.61    174.80 o 
   4   0   6     5673.53     5996.55     91.01 o 
   6   0   6     3175.55     3230.24     44.44 o 
   8   0   6      937.77      979.10     14.17 o 
  10   0   6      603.75      550.97     16.28 o 
  12   0   6      325.95      291.70     12.92 o 
  14   0   6       29.96       20.32      4.61 o 
 -19   1   6       18.03       22.58      2.82 o 
 -17   1   6        1.37        0.37      1.69 o 
 -15   1   6      127.83      128.04      3.75 o 
 -13   1   6      103.79      117.07      3.08 o 
 -11   1   6      173.21      176.14      2.92 o 
  -9   1   6       95.55       88.13      3.53 o 
  -7   1   6      329.10      332.97      7.99 o 
  -5   1   6     7582.94     7778.97     88.49 o 
  -3   1   6     1050.59     1198.21     13.11 o 
  -1   1   6      443.94      466.71      4.84 o 
   1   1   6     3869.16     4075.50     41.39 o 
   3   1   6     2541.11     2825.91     30.66 o 
   5   1   6     1606.90     1547.94     17.18 o 
   7   1   6      171.25      192.77      2.54 o 
   9   1   6       29.55       26.37      1.19 o 
  11   1   6       92.01       68.51      4.14 o 
  13   1   6       21.87       15.96      4.46 o 
  15   1   6        2.53        1.92      2.80 o 
 -18   2   6       13.09       14.78      2.46 o 
 -16   2   6       70.94       74.10      3.13 o 
 -14   2   6        4.27        5.18      1.21 o 
 -12   2   6       21.95       22.92      2.07 o 
 -10   2   6      586.10      546.55     10.68 o 
  -8   2   6      159.46      167.76      3.30 o 
  -6   2   6       74.86      115.37      2.03 o 
  -4   2   6     5671.33     5875.33     56.49 o 
  -2   2   6     4363.52     4498.45     41.13 o 
   0   2   6      495.68      482.87      5.38 o 
   2   2   6     7252.81     7588.39     76.72 o 
   4   2   6     1507.88     1569.70     15.62 o 
   6   2   6     2217.85     2340.96     25.65 o 
   8   2   6      701.26      713.57      9.09 o 
  10   2   6       33.90       35.42      2.04 o 
  12   2   6        4.79        5.78      2.42 o 
  14   2   6       26.08       26.13      3.40 o 
 -17   3   6        0.11       -0.10      1.74 o 
 -15   3   6      276.04      281.61      6.48 o 
 -13   3   6       18.77       18.00      2.40 o 
 -11   3   6        0.08        4.17      1.66 o 
  -9   3   6        3.15        4.45      1.10 o 
  -7   3   6       54.45       65.74      1.83 o 
  -5   3   6      180.86      224.25      2.97 o 
  -3   3   6     1011.56      952.32     10.69 o 
  -1   3   6      907.33      930.20      8.57 o 
   1   3   6       40.14       24.79      0.81 o 
   3   3   6     4655.16     4803.59     46.40 o 
   5   3   6      939.64      993.99     10.22 o 
   7   3   6      186.70      176.43      3.62 o 
   9   3   6      255.48      227.84      4.16 o 
  11   3   6        1.10       -1.42      1.97 o 
  13   3   6       12.28       10.79      2.78 o 
  15   3   6       36.40       30.39      3.84 o 
 -18   4   6       78.45       87.58      4.19 o 
 -16   4   6       64.03       60.68      3.13 o 
 -14   4   6       20.04       24.12      2.06 o 
 -12   4   6     1976.06     1953.59     70.32 o 
 -10   4   6     2971.25     3004.77     54.13 o 
  -8   4   6     4062.54     4276.31     53.09 o 
  -6   4   6     1793.36     2115.63     24.71 o 
  -4   4   6       90.30      123.19      1.71 o 
  -2   4   6       30.38       39.72      0.83 o 
   0   4   6      410.98      388.15      4.36 o 
   2   4   6      147.91      141.62      2.19 o 
   4   4   6     3483.65     3598.63     33.39 o 
   6   4   6     5498.01     5442.36     55.51 o 
   8   4   6     2015.71     1983.57     23.88 o 
  10   4   6       85.20      106.43      3.72 o 
  12   4   6      321.37      307.09      9.91 o 
  14   4   6       80.72       77.87      5.18 o 
 -17   5   6       30.33       31.20      2.60 o 
 -15   5   6       36.61       35.85      3.47 o 
 -13   5   6      231.01      209.26     11.81 o 
 -11   5   6      451.21      381.63      6.30 o 
  -9   5   6      430.20      477.93      6.71 o 
  -7   5   6     2247.36     2379.00     24.59 o 
  -5   5   6      110.49      117.62      2.83 o 
  -3   5   6      492.81      436.75      4.93 o 
  -1   5   6      212.41      238.43      2.85 o 
   1   5   6      135.36      112.74      1.86 o 
   3   5   6       97.04       94.22      2.07 o 
   5   5   6      935.87      924.38      9.26 o 
   7   5   6     2609.65     2536.93     30.24 o 
   9   5   6      132.68      118.44      3.39 o 
  11   5   6      120.74      101.27      4.40 o 
  13   5   6        6.52        5.59      2.78 o 
 -16   6   6       51.79       63.30      3.91 o 
 -14   6   6      614.13      616.95     13.03 o 
 -12   6   6      523.83      542.98     13.27 o 
 -10   6   6     1261.34     1225.38     18.02 o 
  -8   6   6      256.29      204.08      2.92 o 
  -6   6   6        3.02        0.17      0.63 o 
  -4   6   6       12.65       15.60      0.77 o 
  -2   6   6      186.69      162.77      2.22 o 
   0   6   6      680.94      675.44      6.98 o 
   2   6   6        3.56        3.32      0.65 o 
   4   6   6      780.39      800.22      8.65 o 
   6   6   6      366.33      339.66      5.02 o 
   8   6   6       32.48       27.16      2.18 o 
  10   6   6        0.01        0.65      1.92 o 
  12   6   6        5.55        3.41      2.77 o 
 -15   7   6      118.29      137.58      5.62 o 
 -13   7   6       18.37       22.45      2.69 o 
 -11   7   6        0.03       -1.28      0.98 o 
  -9   7   6      274.09      265.63      4.36 o 
  -7   7   6      394.38      399.26      5.46 o 
  -5   7   6     1731.21     1697.74     19.30 o 
  -3   7   6      377.40      390.03      4.73 o 
  -1   7   6     1207.05     1228.35     12.08 o 
   1   7   6      166.97      172.94      2.54 o 
   3   7   6      246.33      252.14      3.50 o 
   5   7   6       44.94       54.33      2.12 o 
   7   7   6     1044.89     1014.60     15.76 o 
   9   7   6       55.91       62.46      6.29 o 
  11   7   6      219.88      257.82      9.43 o 
 -14   8   6       62.49       61.30      6.07 o 
 -12   8   6       18.18       28.05      3.89 o 
 -10   8   6       41.98       40.08      2.11 o 
  -8   8   6       43.32       38.41      1.97 o 
  -6   8   6       48.36       40.65      1.96 o 
  -4   8   6      944.48      908.79     11.25 o 
  -2   8   6      297.61      303.97      4.36 o 
   0   8   6      153.25      160.63      2.70 o 
   2   8   6      146.03      122.19      2.52 o 
   4   8   6      275.41      264.14      5.50 o 
   6   8   6       78.26       77.41      3.07 o 
   8   8   6        1.20       -1.71      1.54 o 
  10   8   6       19.13       34.38      4.05 o 
 -13   9   6       71.09       89.68      6.11 o 
 -11   9   6       41.21       56.60      3.25 o 
  -9   9   6       73.62       75.18      3.08 o 
  -7   9   6      320.44      318.03      6.24 o 
  -5   9   6      440.56      435.93      7.88 o 
  -3   9   6      238.09      240.81      5.53 o 
  -1   9   6      439.44      447.39      8.03 o 
   1   9   6       19.12       16.82      1.78 o 
   3   9   6      378.92      338.46      9.01 o 
   5   9   6        2.55        3.50      2.20 o 
   7   9   6        0.07       -0.09      1.91 o 
   9   9   6       39.21       49.98      4.67 o 
 -12  10   6      198.21      224.78      8.80 o 
 -10  10   6       12.88       23.96      3.61 o 
  -8  10   6       45.73       42.40      3.40 o 
  -6  10   6      115.32      112.40      4.21 o 
  -4  10   6       61.03       59.63      3.19 o 
  -2  10   6        0.33        1.27      2.16 o 
   0  10   6        2.05        2.34      2.71 o 
   2  10   6        7.78        5.33      2.84 o 
   4  10   6      103.05       97.08      4.75 o 
   6  10   6       34.33       42.73      3.60 o 
   8  10   6      113.21      118.50      6.61 o 
  -9  11   6        7.71        8.41      3.53 o 
  -7  11   6       56.09       53.98      3.96 o 
  -5  11   6       75.42       74.68      4.35 o 
  -3  11   6       45.88       37.53      3.41 o 
  -1  11   6       53.54       52.22      4.70 o 
   1  11   6       60.29       68.79      5.21 o 
   3  11   6      123.28      142.82      7.33 o 
   5  11   6      126.22      152.50      8.50 o 
  -6  12   6        5.70        5.06      2.83 o 
  -4  12   6        0.14       -4.29      3.30 o 
  -2  12   6      157.35      177.45     12.36 o 
   0  12   6       63.93       77.34      5.95 o 
   2  12   6        0.07        1.30      3.57 o 
 -19   1   7        0.12        0.24      2.13 o 
 -17   1   7      102.55       92.79      4.95 o 
 -15   1   7      838.92      781.48     14.85 o 
 -13   1   7       16.99       11.05      1.07 o 
 -11   1   7       34.04       32.50      1.05 o 
  -9   1   7        3.57       -0.68      0.99 o 
  -7   1   7       54.95       80.39      1.80 o 
  -5   1   7     8051.50     8708.23    107.77 o 
  -3   1   7      960.05     1028.09     10.76 o 
  -1   1   7     1294.35     1315.40     13.66 o 
   1   1   7      225.17      279.54      3.43 o 
   3   1   7     1100.61     1224.58     13.77 o 
   5   1   7       11.31        5.41      0.58 o 
   7   1   7      463.19      477.51      5.36 o 
   9   1   7      218.07      188.01      3.58 o 
  11   1   7       15.20       10.02      2.45 o 
  13   1   7        0.22       -2.11      2.27 o 
  15   1   7      103.38      123.65      9.82 o 
 -18   2   7      138.34      131.80      5.17 o 
 -16   2   7      194.33      177.99      4.75 o 
 -14   2   7      215.00      191.08      5.09 o 
 -12   2   7       23.38       37.82      2.44 o 
 -10   2   7      543.63      523.87     14.57 o 
  -8   2   7        0.00        1.09      0.61 o 
  -6   2   7      899.25      987.24     12.66 o 
  -4   2   7      191.27      215.08      2.67 o 
  -2   2   7     1099.96     1259.95     13.93 o 
   0   2   7      780.10      835.40      8.99 o 
   2   2   7     1538.56     1527.93     16.01 o 
   4   2   7     2176.96     2178.04     22.62 o 
   6   2   7      648.22      680.53      8.12 o 
   8   2   7      532.91      522.58      7.12 o 
  10   2   7       84.06       96.57      4.86 o 
  12   2   7      115.57      126.10      6.37 o 
  14   2   7       41.28       51.91      4.46 o 
 -17   3   7       13.33       13.72      1.91 o 
 -15   3   7      211.53      203.60      7.02 o 
 -13   3   7      936.25      913.51     27.32 o 
 -11   3   7     2264.44     2181.30     48.35 o 
  -9   3   7     1052.82     1140.12     16.87 o 
  -7   3   7       18.31        7.58      0.60 o 
  -5   3   7      548.44      699.89      7.55 o 
  -3   3   7     1870.15     2022.68     22.11 o 
  -1   3   7       17.59       14.30      0.58 o 
   1   3   7       22.94       21.46      0.73 o 
   3   3   7      421.49      422.46      5.06 o 
   5   3   7        0.59        0.43      0.60 o 
   7   3   7      570.78      566.29      7.86 o 
   9   3   7       10.52       12.00      1.35 o 
  11   3   7       16.50       13.59      2.70 o 
  13   3   7        0.92        3.76      2.63 o 
 -18   4   7       24.63       25.42      2.35 o 
 -16   4   7        0.17        1.45      1.36 o 
 -14   4   7      380.99      362.95     10.58 o 
 -12   4   7      729.33      739.37     27.55 o 
 -10   4   7     1356.96     1302.45     24.56 o 
  -8   4   7     2235.04     2148.87     27.11 o 
  -6   4   7       17.57        9.70      1.10 o 
  -4   4   7      931.99      876.22      8.99 o 
  -2   4   7      936.26     1036.08      9.98 o 
   0   4   7      442.85      379.73      4.13 o 
   2   4   7       18.84       40.30      1.13 o 
   4   4   7      590.93      678.24      7.34 o 
   6   4   7      134.03      152.80      2.73 o 
   8   4   7        2.83        4.34      1.17 o 
  10   4   7       46.25       49.56      3.84 o 
  12   4   7        0.50        3.29      2.47 o 
  14   4   7        2.20       -2.70      2.69 o 
 -17   5   7        4.89        4.50      1.68 o 
 -15   5   7       77.55       71.29      3.11 o 
 -13   5   7      160.07      160.26      4.48 o 
 -11   5   7        9.48        8.43      1.10 o 
  -9   5   7       24.56       23.06      1.23 o 
  -7   5   7       75.79       68.79      1.39 o 
  -5   5   7       27.18       32.69      0.98 o 
  -3   5   7      481.33      593.43      6.82 o 
  -1   5   7      700.36      689.98      7.00 o 
   1   5   7      106.47      119.58      1.97 o 
   3   5   7       55.05       46.69      1.23 o 
   5   5   7     1363.60     1408.49     15.21 o 
   7   5   7      231.32      257.06      6.03 o 
   9   5   7      293.93      297.35      8.55 o 
  11   5   7       16.19       14.20      2.42 o 
  13   5   7        0.10        0.38      2.72 o 
 -16   6   7       89.12       92.34     11.33 o 
 -14   6   7      288.82      282.91      8.38 o 
 -12   6   7       15.72       14.85      1.95 o 
 -10   6   7       55.95       48.20      2.40 o 
  -8   6   7      526.42      490.07      5.82 o 
  -6   6   7       28.76       32.11      1.12 o 
  -4   6   7      324.62      299.71      3.56 o 
  -2   6   7     3375.17     3404.64     31.74 o 
   0   6   7      323.53      281.52      3.43 o 
   2   6   7      172.19      154.78      2.44 o 
   4   6   7       45.96       52.89      2.02 o 
   6   6   7        0.04       -0.58      1.16 o 
   8   6   7        0.81       -1.66      1.59 o 
  10   6   7        1.89        0.76      1.96 o 
  12   6   7        2.81       -0.15      3.98 o 
 -15   7   7       17.73       16.99      2.58 o 
 -13   7   7      157.30      183.74      6.51 o 
 -11   7   7      245.74      240.26      5.78 o 
  -9   7   7      228.50      199.83      3.50 o 
  -7   7   7     2732.43     2701.35     29.98 o 
  -5   7   7      435.92      384.05      5.05 o 
  -3   7   7       78.55       89.89      2.01 o 
  -1   7   7       99.93       80.02      1.67 o 
   1   7   7       65.39       49.88      1.39 o 
   3   7   7      552.26      536.97      6.28 o 
   5   7   7      402.41      400.83      7.36 o 
   7   7   7        0.87        3.53      1.83 o 
   9   7   7       26.96       40.50      4.00 o 
  11   7   7      116.66      115.06      6.44 o 
 -14   8   7      552.85      559.09     15.15 o 
 -12   8   7      173.38      185.80      6.06 o 
 -10   8   7       90.89       89.75      3.72 o 
  -8   8   7        0.01       -0.68      1.25 o 
  -6   8   7     2103.24     2074.62     29.57 o 
  -4   8   7     1234.21     1160.47     20.37 o 
  -2   8   7     2362.58     2303.61     41.94 o 
   0   8   7     1365.92     1364.73     14.21 o 
   2   8   7       28.99       28.71      1.67 o 
   4   8   7       50.40       49.26      2.39 o 
   6   8   7       38.26       36.59      2.67 o 
   8   8   7       15.02       16.66      2.72 o 
  10   8   7      206.97      215.75      8.76 o 
 -13   9   7       64.85       66.48      4.77 o 
 -11   9   7       82.43       90.73      4.07 o 
  -9   9   7      216.78      239.23      8.82 o 
  -7   9   7        0.36       -0.90      1.41 o 
  -5   9   7        4.48        3.83      1.75 o 
  -3   9   7        8.07        5.58      1.60 o 
  -1   9   7      547.28      565.26     10.95 o 
   1   9   7      209.73      229.84      5.88 o 
   3   9   7       46.22       45.64      3.29 o 
   5   9   7      169.70      177.39      6.14 o 
   7   9   7        0.30        2.29      2.07 o 
   9   9   7        9.78       13.45      3.71 o 
 -12  10   7        2.75       -0.37      3.02 o 
 -10  10   7       21.92       24.25      4.97 o 
  -8  10   7       20.75       21.03      3.45 o 
  -6  10   7      276.47      274.26      6.78 o 
  -4  10   7      149.53      150.74      5.95 o 
  -2  10   7      485.49      472.02     11.49 o 
   0  10   7        5.12        1.05      2.65 o 
   2  10   7      166.82      164.04      7.52 o 
   4  10   7        9.46        6.69      4.69 o 
   6  10   7       51.57       65.63      3.61 o 
  -9  11   7      264.16      267.36     10.23 o 
  -7  11   7        0.13       -0.31      2.43 o 
  -5  11   7       16.69       26.17      3.18 o 
  -3  11   7       51.23       37.65      3.55 o 
  -1  11   7      259.92      264.62      9.97 o 
   1  11   7       37.48       46.37      5.81 o 
   3  11   7       35.06       51.64      5.14 o 
   5  11   7      208.34      209.92      9.36 o 
  -4  12   7        9.29       13.17      3.74 o 
  -2  12   7       26.63       15.27      4.52 o 
   0  12   7        3.71        7.35      3.62 o 
 -18   0   8        7.61        4.00      2.97 o 
 -16   0   8        0.00        0.64      2.15 o 
 -14   0   8     2277.75     2226.34     68.04 o 
 -12   0   8     2818.90     2780.81     71.07 o 
 -10   0   8       51.72       56.79      3.94 o 
  -8   0   8     1958.33     2199.65     47.06 o 
  -6   0   8     8216.02     9575.09    264.25 o 
  -4   0   8      283.66      303.62      6.36 o 
  -2   0   8     5573.28     5651.02     76.37 o 
   0   0   8       87.60       44.05      1.61 o 
   2   0   8     7063.93     7568.75    114.56 o 
   4   0   8      250.45      255.53      4.54 o 
   6   0   8     1024.10      971.19     15.94 o 
   8   0   8     4147.18     3874.92     59.72 o 
  10   0   8        0.79        6.33      3.14 o 
  12   0   8        0.24       -1.29      3.32 o 
  14   0   8       90.06       94.13      7.97 o 
 -19   1   8       17.36       16.86      2.50 o 
 -17   1   8      150.86      166.88      4.66 o 
 -15   1   8      371.34      388.12      8.07 o 
 -13   1   8      731.54      693.98     11.15 o 
 -11   1   8      242.59      223.06      3.62 o 
  -9   1   8      210.26      189.81      3.52 o 
  -7   1   8     1352.18     1540.94     19.28 o 
  -5   1   8     2537.03     2698.63     31.00 o 
  -3   1   8     2229.17     2564.53     24.77 o 
  -1   1   8     1285.52     1265.97     12.58 o 
   1   1   8       34.73       49.92      1.17 o 
   3   1   8       41.05       46.58      1.23 o 
   5   1   8        0.04        0.65      0.55 o 
   7   1   8      114.65      117.62      2.64 o 
   9   1   8      411.06      353.91      8.38 o 
  11   1   8       47.66       39.51      3.44 o 
  13   1   8        2.96        2.97      2.56 o 
 -18   2   8        3.09        3.81      1.92 o 
 -16   2   8      496.54      502.89     10.29 o 
 -14   2   8      287.93      293.88     10.08 o 
 -12   2   8      134.21      131.15      6.74 o 
 -10   2   8       30.50       42.05      2.00 o 
  -8   2   8      307.32      366.83      4.86 o 
  -6   2   8     1243.65     1342.04     17.62 o 
  -4   2   8     2749.08     3155.03     28.94 o 
  -2   2   8       33.65       21.78      0.72 o 
   0   2   8     1407.31     1290.59     13.63 o 
   2   2   8     1281.37     1284.67     13.67 o 
   4   2   8        4.12        1.43      0.58 o 
   6   2   8        1.94        3.20      0.70 o 
   8   2   8      239.06      255.28      4.52 o 
  10   2   8      229.31      219.98      7.84 o 
  12   2   8      183.17      194.45      7.69 o 
  14   2   8       61.70       50.53      4.40 o 
 -17   3   8        2.57       -1.40      2.50 o 
 -15   3   8      403.49      377.86     22.59 o 
 -13   3   8      100.28       80.05      4.19 o 
 -11   3   8        1.14        0.91      2.66 o 
  -9   3   8      370.26      346.57      4.63 o 
  -7   3   8      656.15      746.56      9.72 o 
  -5   3   8        7.26       17.89      1.60 o 
  -3   3   8        2.44       31.74      1.40 o 
  -1   3   8       20.91       22.73      0.74 o 
   1   3   8       39.22       52.80      1.32 o 
   3   3   8       14.23       14.41      1.16 o 
   5   3   8       22.77       17.81      1.00 o 
   7   3   8      173.77      134.00      3.13 o 
   9   3   8       56.19       52.96      2.52 o 
  11   3   8      170.82      169.48      9.06 o 
  13   3   8      269.09      270.07      9.62 o 
 -18   4   8       48.52       57.01      6.33 o 
 -16   4   8       43.37       26.65      4.65 o 
 -14   4   8        1.08        2.73      1.94 o 
 -12   4   8        1.33       -2.52      1.68 o 
 -10   4   8     2984.72     2884.33     36.14 o 
  -8   4   8      531.77      534.18      7.47 o 
  -6   4   8      951.15      991.87     11.25 o 
  -4   4   8     2594.03     2857.23     30.27 o 
  -2   4   8      742.88      785.53      7.46 o 
   0   4   8      943.46      911.21      9.04 o 
   2   4   8     1397.28     1309.67     13.35 o 
   4   4   8     4915.22     4803.90     46.68 o 
   6   4   8     1394.11     1386.71     15.03 o 
   8   4   8       43.16       44.85      4.68 o 
  10   4   8      449.89      442.48     12.74 o 
  12   4   8       12.70       11.12      4.48 o 
 -17   5   8        0.27       -2.76      3.79 o 
 -15   5   8       67.69       77.20      4.94 o 
 -13   5   8      189.84      187.32      4.97 o 
 -11   5   8     1209.43     1192.80     17.25 o 
  -9   5   8     1189.44     1121.65     14.83 o 
  -7   5   8      638.52      667.45      7.48 o 
  -5   5   8      948.11     1032.47     10.65 o 
  -3   5   8       54.27       51.82      1.81 o 
  -1   5   8      642.22      698.24      7.14 o 
   1   5   8     1792.67     1744.95     16.73 o 
   3   5   8      133.14      125.52      2.20 o 
   5   5   8     4512.16     4448.67     45.75 o 
   7   5   8      488.03      495.82     12.46 o 
   9   5   8       42.21       35.53      2.51 o 
  11   5   8        5.98       10.92      3.03 o 
 -16   6   8       24.35       21.30      2.36 o 
 -14   6   8       61.28       55.79      3.65 o 
 -12   6   8      337.18      333.78     11.10 o 
 -10   6   8      436.05      425.94      6.30 o 
  -8   6   8     1170.87     1127.67     13.04 o 
  -6   6   8      119.34      131.78      2.31 o 
  -4   6   8      447.21      429.15      5.01 o 
  -2   6   8       87.40       81.20      1.52 o 
   0   6   8       20.78       26.00      1.01 o 
   2   6   8      536.02      515.18      5.69 o 
   4   6   8      564.93      528.40      6.39 o 
   6   6   8      281.00      250.72      8.04 o 
   8   6   8      121.68      123.85      4.30 o 
  10   6   8       52.38       53.50      5.53 o 
  12   6   8      118.74      129.83     14.96 o 
 -15   7   8       82.75       79.56      4.37 o 
 -13   7   8       69.78       72.41      5.34 o 
 -11   7   8       61.49       69.93      8.20 o 
  -9   7   8     1656.72     1637.05     19.86 o 
  -7   7   8       45.69       44.56      1.68 o 
  -5   7   8        0.41        0.03      0.92 o 
  -3   7   8       89.17      101.79      2.13 o 
  -1   7   8      679.82      666.54      7.46 o 
   1   7   8       38.57       35.79      1.25 o 
   3   7   8        6.27        4.25      1.05 o 
   5   7   8      139.54      133.24      3.48 o 
   7   7   8      146.50      131.87      5.17 o 
   9   7   8      209.03      164.44      7.32 o 
  11   7   8        4.99        3.30      3.10 o 
 -14   8   8       54.89       64.33      4.49 o 
 -12   8   8        0.37       -0.81      1.78 o 
 -10   8   8       23.77       22.16      2.29 o 
  -8   8   8      318.18      307.49      6.46 o 
  -6   8   8       90.76       79.01      2.94 o 
  -4   8   8        2.55        2.92      1.31 o 
  -2   8   8      216.28      225.38      4.52 o 
   0   8   8      493.12      466.99      6.83 o 
   2   8   8      417.68      397.69      9.87 o 
   4   8   8       73.77       58.79      2.62 o 
   6   8   8       35.81       37.47      2.79 o 
   8   8   8       58.90       66.56      6.48 o 
  10   8   8       57.04       57.59      5.02 o 
 -13   9   8       24.72       23.26      3.49 o 
 -11   9   8      383.37      388.83      9.58 o 
  -9   9   8       10.75        4.26      2.05 o 
  -7   9   8       65.82       67.88      3.20 o 
  -5   9   8       24.86       26.62      2.80 o 
  -3   9   8       98.42      106.96      3.50 o 
  -1   9   8      526.15      488.92     17.84 o 
   1   9   8      369.25      338.06      8.78 o 
   3   9   8      228.98      189.90      7.70 o 
   5   9   8       11.26       10.57      2.20 o 
   7   9   8        5.35        5.46      2.81 o 
 -10  10   8        0.73        1.26      4.69 o 
  -8  10   8      137.18      146.22      6.97 o 
  -6  10   8      354.03      341.58      7.85 o 
  -4  10   8      218.58      210.80      5.83 o 
  -2  10   8        0.00       -0.61      3.32 o 
   0  10   8       16.88       20.34      3.57 o 
   2  10   8       38.79       44.61      4.39 o 
   4  10   8      161.59      174.11      8.08 o 
   6  10   8        2.59        3.49      2.69 o 
  -9  11   8        4.77        4.14      3.34 o 
  -7  11   8        8.39       11.76      3.40 o 
  -5  11   8       53.57       58.50      7.26 o 
  -3  11   8       16.85       17.94      3.76 o 
  -1  11   8       47.99       53.98      5.02 o 
   1  11   8        0.12       -1.89      3.06 o 
   3  11   8        0.15        1.26      3.35 o 
  -4  12   8        3.37        8.14      3.59 o 
  -2  12   8        9.28        8.00      3.72 o 
 -19   1   9       15.79       14.91      2.45 o 
 -17   1   9      228.55      189.30      5.01 o 
 -15   1   9       12.76        8.70      1.48 o 
 -13   1   9      129.85       99.55      2.49 o 
 -11   1   9     1015.16     1069.48     14.96 o 
  -9   1   9     1014.28     1141.07     15.90 o 
  -7   1   9        1.12        2.98      0.67 o 
  -5   1   9      307.76      312.87      3.88 o 
  -3   1   9     4306.49     4619.41     44.28 o 
  -1   1   9     2959.11     3017.66     30.91 o 
   1   1   9      792.23      671.97      7.52 o 
   3   1   9       10.21        9.19      0.73 o 
   5   1   9      200.15      221.74      3.21 o 
   7   1   9        3.06       -0.16      0.73 o 
   9   1   9      345.21      308.11      9.61 o 
  11   1   9       26.30       31.61      3.47 o 
  13   1   9        1.38        2.15      3.94 o 
 -18   2   9       11.06       14.67      2.16 o 
 -16   2   9      131.19      132.09      3.89 o 
 -14   2   9      120.09      118.47     11.07 o 
 -12   2   9     2181.92     2030.44     44.95 o 
 -10   2   9        8.73       11.41      0.74 o 
  -8   2   9        4.38        1.76      0.51 o 
  -6   2   9     1634.06     1800.88     26.22 o 
  -4   2   9      263.89      327.87      4.16 o 
  -2   2   9        0.38        1.51      0.52 o 
   0   2   9        9.44        7.11      1.39 o 
   2   2   9      112.89      143.15      2.43 o 
   4   2   9       24.83       33.83      2.47 o 
   6   2   9        2.81        5.29      0.81 o 
   8   2   9        1.18        1.31      1.27 o 
  10   2   9       33.58       26.55      7.51 o 
  12   2   9       22.58       19.19      4.41 o 
 -17   3   9       42.32       42.42      5.12 o 
 -15   3   9       50.85       39.80      6.18 o 
 -13   3   9      486.34      506.26     10.71 o 
 -11   3   9      230.91      211.74      5.45 o 
  -9   3   9      284.33      297.95      4.15 o 
  -7   3   9       13.49       20.67      0.69 o 
  -5   3   9      742.36      843.29      9.06 o 
  -3   3   9      873.85      970.19      9.84 o 
  -1   3   9        0.33        2.20      0.55 o 
   1   3   9      311.05      332.12      4.21 o 
   3   3   9       11.78       15.41      0.91 o 
   5   3   9      673.08      613.81      9.56 o 
   7   3   9      248.21      240.17      4.42 o 
   9   3   9        4.00       -0.61      2.10 o 
  11   3   9        9.22       11.64      2.90 o 
  13   3   9      267.22      280.55     10.18 o 
 -18   4   9       20.92       23.81      5.04 o 
 -16   4   9        0.25       -0.56      3.36 o 
 -14   4   9        0.29       -0.13      1.71 o 
 -12   4   9      724.89      708.62     14.60 o 
 -10   4   9      318.90      324.21      4.95 o 
  -8   4   9      168.05      173.88      3.49 o 
  -6   4   9        0.10        0.46      0.90 o 
  -4   4   9     1041.56     1101.07     11.77 o 
  -2   4   9       80.67       78.14      1.38 o 
   0   4   9       83.33       79.72      1.81 o 
   2   4   9      102.61      123.07      2.12 o 
   4   4   9      189.92      155.18      2.66 o 
   6   4   9       40.38       42.33      1.55 o 
   8   4   9      103.81      103.00      4.32 o 
  10   4   9       89.08       89.93      5.31 o 
  12   4   9      107.06      103.44      5.99 o 
 -17   5   9       62.41       73.72      7.15 o 
 -15   5   9       88.74       84.22     10.25 o 
 -13   5   9      251.43      239.98      6.04 o 
 -11   5   9      160.35      160.54      4.21 o 
  -9   5   9       39.08       28.79      1.41 o 
  -7   5   9      305.17      284.69      3.94 o 
  -5   5   9        0.00        1.99      0.54 o 
  -3   5   9      444.53      437.32      5.33 o 
  -1   5   9        0.17       -0.22      0.57 o 
   1   5   9     2342.80     2373.55     22.48 o 
   3   5   9        6.83        7.81      0.87 o 
   5   5   9      922.61      930.38     11.21 o 
   7   5   9      874.37      823.96     18.38 o 
   9   5   9      119.70       98.77      5.54 o 
  11   5   9      307.12      311.16     10.58 o 
 -16   6   9       63.16       60.39      3.66 o 
 -14   6   9       65.19       70.58      3.24 o 
 -12   6   9       36.62       24.96      3.17 o 
 -10   6   9      281.40      243.17      4.34 o 
  -8   6   9     1380.75     1288.09     14.80 o 
  -6   6   9      656.38      674.75      8.33 o 
  -4   6   9      328.45      273.31      3.77 o 
  -2   6   9      815.51      747.62      8.11 o 
   0   6   9      789.63      784.10      8.12 o 
   2   6   9      459.69      456.81      5.02 o 
   4   6   9      161.66      153.85      3.15 o 
   6   6   9       17.14       21.94      2.16 o 
   8   6   9      693.24      666.57     21.71 o 
  10   6   9      218.29      224.36      8.77 o 
 -15   7   9       16.32       25.74      7.56 o 
 -13   7   9      126.58      116.77      5.16 o 
 -11   7   9        5.39        9.48      1.57 o 
  -9   7   9      971.67      977.55     13.31 o 
  -7   7   9     1446.09     1401.16     17.29 o 
  -5   7   9      270.93      257.34      4.10 o 
  -3   7   9      223.72      209.78      3.56 o 
  -1   7   9        5.22        9.34      0.95 o 
   1   7   9     2554.04     2540.68     26.81 o 
   3   7   9       57.63       59.29      1.92 o 
   5   7   9       15.77       14.82      2.45 o 
   7   7   9       68.07       58.20      3.69 o 
   9   7   9       43.23       42.50      4.37 o 
 -14   8   9      202.58      233.10     13.82 o 
 -12   8   9       68.20       66.24      3.23 o 
 -10   8   9        0.15        0.22      1.67 o 
  -8   8   9      338.81      349.17      6.68 o 
  -6   8   9     1479.24     1411.46     23.28 o 
  -4   8   9        0.01       -1.77      1.18 o 
  -2   8   9      835.04      801.25     12.80 o 
   0   8   9     2263.19     2228.98     28.96 o 
   2   8   9        0.00       -1.63      1.65 o 
   4   8   9       61.23       66.50      3.26 o 
   6   8   9       12.84       15.81      2.61 o 
   8   8   9      514.61      521.55     15.39 o 
 -13   9   9        0.13       -1.20      2.56 o 
 -11   9   9       10.88        5.86      2.92 o 
  -9   9   9        1.23        1.66      2.66 o 
  -7   9   9      210.58      202.80      5.39 o 
  -5   9   9     1172.09     1179.45     20.18 o 
  -3   9   9        4.57        3.09      1.80 o 
  -1   9   9      131.66      127.85      5.15 o 
   1   9   9      181.46      181.91      7.64 o 
   3   9   9       56.88       59.68      4.64 o 
   5   9   9        0.50       -0.34      1.94 o 
   7   9   9       26.90       19.91      3.12 o 
 -10  10   9       22.96       26.39      7.34 o 
  -8  10   9        0.12       -1.61      2.77 o 
  -6  10   9       48.89       57.69      3.23 o 
  -4  10   9      160.44      164.25      6.12 o 
  -2  10   9       99.08       97.81      4.88 o 
   0  10   9       66.53       70.52      5.88 o 
   2  10   9        0.30        2.95      7.71 o 
   4  10   9       32.87       45.79      5.46 o 
   6  10   9        0.54       -1.11      2.68 o 
  -7  11   9        4.48        6.11      3.38 o 
  -5  11   9        3.45        0.61      2.55 o 
  -3  11   9        0.00       -4.36      2.90 o 
  -1  11   9      113.02      122.61      7.07 o 
   1  11   9       64.27       66.73      5.56 o 
   3  11   9       92.33       93.88      6.42 o 
 -18   0  10      125.20      140.77      7.54 o 
 -16   0  10      213.95      216.44      6.11 o 
 -14   0  10     2177.23     1945.28     59.85 o 
 -12   0  10      563.57      537.60     19.59 o 
 -10   0  10     1198.05     1160.99     25.62 o 
  -8   0  10     2512.95     2986.33     52.52 o 
  -6   0  10      723.12      754.40     12.87 o 
  -4   0  10     1989.53     1924.44     26.56 o 
  -2   0  10       96.54       66.24      2.05 o 
   0   0  10     8520.60     8833.05    133.81 o 
   2   0  10     1057.18      959.63     14.18 o 
   4   0  10     2674.67     2803.22     39.12 o 
   6   0  10      551.21      495.16      8.18 o 
   8   0  10       15.83        6.26      2.36 o 
  10   0  10        8.90        8.70      3.62 o 
  12   0  10        0.25        1.98      3.92 o 
 -19   1  10       40.97       49.40      3.33 o 
 -17   1  10        4.24        2.58      1.52 o 
 -15   1  10      300.17      280.93      6.23 o 
 -13   1  10     1344.79     1237.22     22.52 o 
 -11   1  10      635.17      630.18      8.44 o 
  -9   1  10      383.09      405.43      6.25 o 
  -7   1  10     1138.44     1040.84     12.40 o 
  -5   1  10      316.41      340.35      3.97 o 
  -3   1  10      150.96      183.61      2.50 o 
  -1   1  10     1473.41     1463.48     15.45 o 
   1   1  10      723.43      694.50      7.85 o 
   3   1  10      116.67      138.99      2.37 o 
   5   1  10      721.11      754.14      9.11 o 
   7   1  10        1.90        8.68      1.17 o 
   9   1  10       38.11       49.75      3.85 o 
  11   1  10       13.55        6.25      2.75 o 
  13   1  10       59.16       44.15      6.33 o 
 -18   2  10      256.90      265.84      7.74 o 
 -16   2  10       58.33       57.73      2.88 o 
 -14   2  10      154.33      138.08      3.70 o 
 -12   2  10       20.44       13.14      1.00 o 
 -10   2  10      390.06      392.23      5.64 o 
  -8   2  10      335.01      237.76      3.45 o 
  -6   2  10        0.72       -0.12      0.53 o 
  -4   2  10      308.06      300.55      4.50 o 
  -2   2  10     2419.49     2568.92     26.51 o 
   0   2  10     1361.44     1362.67     14.52 o 
   2   2  10      464.33      475.77      5.74 o 
   4   2  10      597.25      589.74      7.03 o 
   6   2  10      549.61      579.53      7.91 o 
   8   2  10       42.36       39.65      2.80 o 
  10   2  10       17.55       12.39      2.88 o 
  12   2  10      137.06      135.41      6.69 o 
 -17   3  10       77.28       76.13      6.89 o 
 -15   3  10       14.26       12.31      2.05 o 
 -13   3  10      417.39      372.72      9.73 o 
 -11   3  10      244.36      220.53      3.93 o 
  -9   3  10      531.10      482.06      6.32 o 
  -7   3  10      293.20      254.14      3.45 o 
  -5   3  10      103.05      116.28      1.78 o 
  -3   3  10       81.01       72.56      1.25 o 
  -1   3  10      276.81      275.99      3.62 o 
   1   3  10     2037.51     2090.45     21.92 o 
   3   3  10     1016.17      997.56     11.06 o 
   5   3  10       57.31       45.90      1.56 o 
   7   3  10       78.42       78.14      3.81 o 
   9   3  10        4.99        4.17      2.51 o 
  11   3  10       14.10       15.44      3.25 o 
 -18   4  10       96.88      115.10      8.61 o 
 -16   4  10       36.69       47.54      5.73 o 
 -14   4  10      109.05      102.67      4.19 o 
 -12   4  10     3605.19     3668.56     50.37 o 
 -10   4  10     2204.49     2189.21     30.51 o 
  -8   4  10       16.55       15.20      0.79 o 
  -6   4  10      456.09      472.13      6.21 o 
  -4   4  10      158.35      122.22      3.19 o 
  -2   4  10      344.16      369.08      4.11 o 
   0   4  10      307.00      312.37      4.12 o 
   2   4  10       89.49       77.39      1.82 o 
   4   4  10     1634.69     1518.07     16.38 o 
   6   4  10      376.59      381.20      6.80 o 
   8   4  10      423.38      445.07     15.76 o 
  10   4  10       79.27       71.68      4.94 o 
  12   4  10        3.11       -2.22      2.76 o 
 -17   5  10       22.50       30.06      5.60 o 
 -15   5  10       25.23       30.49      3.53 o 
 -13   5  10     1481.36     1443.61     37.04 o 
 -11   5  10     2112.62     2031.32     39.72 o 
  -9   5  10      510.51      500.40      6.69 o 
  -7   5  10      151.11      155.28      3.79 o 
  -5   5  10      342.93      326.53      3.96 o 
  -3   5  10      616.21      593.56      6.97 o 
  -1   5  10      299.81      304.32      3.53 o 
   1   5  10       26.47       26.42      1.10 o 
   3   5  10     1170.86     1118.78     11.83 o 
   5   5  10       74.45       73.06      2.22 o 
   7   5  10       92.71       76.37      4.84 o 
   9   5  10        2.22        0.69      2.57 o 
  11   5  10       37.78       53.80      4.72 o 
 -16   6  10       21.27       14.30      4.65 o 
 -14   6  10      123.45      121.61      4.93 o 
 -12   6  10        7.93        6.95      1.77 o 
 -10   6  10        8.30       15.69      1.45 o 
  -8   6  10       21.07       15.22      1.54 o 
  -6   6  10      175.21      191.92      3.25 o 
  -4   6  10      158.89      181.84      2.90 o 
  -2   6  10      248.72      224.80      3.16 o 
   0   6  10      179.10      176.65      2.52 o 
   2   6  10       11.50        7.86      0.95 o 
   4   6  10       54.72       55.49      2.11 o 
   6   6  10      823.55      672.02     14.57 o 
   8   6  10       28.95       39.46      3.27 o 
  10   6  10        9.78       18.63      3.62 o 
 -15   7  10        1.65        1.20      2.10 o 
 -13   7  10       12.34       12.53      2.44 o 
 -11   7  10        6.47        7.17      1.62 o 
  -9   7  10        0.11       -1.20      1.17 o 
  -7   7  10      434.92      425.46      7.41 o 
  -5   7  10     1366.21     1416.16     30.84 o 
  -3   7  10      241.14      231.14      4.51 o 
  -1   7  10     1388.01     1382.40     16.04 o 
   1   7  10      194.16      180.63      3.67 o 
   3   7  10      118.08      119.90      3.66 o 
   5   7  10       47.30       49.43      3.44 o 
   7   7  10      473.18      443.35     11.04 o 
   9   7  10        6.32        3.27      3.23 o 
 -14   8  10       86.90       95.30      9.99 o 
 -12   8  10       30.15       32.11      3.35 o 
 -10   8  10        3.58        3.57      1.81 o 
  -8   8  10       63.47       47.20      2.29 o 
  -6   8  10      235.90      231.01      5.73 o 
  -4   8  10       39.79       38.71      2.76 o 
  -2   8  10      109.76      103.09      3.49 o 
   0   8  10      387.58      362.17      7.69 o 
   2   8  10       31.78       28.03      2.38 o 
   4   8  10       45.05       49.12      3.06 o 
   6   8  10        6.22       17.39      2.82 o 
   8   8  10      178.83      172.43      7.92 o 
 -13   9  10        1.54        2.32      4.44 o 
 -11   9  10        7.73        6.19      4.28 o 
  -9   9  10      280.60      264.68      9.28 o 
  -7   9  10      147.62      147.48      4.67 o 
  -5   9  10      406.08      389.48      8.43 o 
  -3   9  10       31.74       30.10      2.48 o 
  -1   9  10      111.51      120.45      5.19 o 
   1   9  10       31.85       30.56      3.85 o 
   3   9  10       50.24       47.61      4.08 o 
   5   9  10        4.00        3.05      3.12 o 
   7   9  10        0.84        0.30      2.70 o 
 -10  10  10       45.83       38.62      4.21 o 
  -8  10  10       20.48       28.08      3.81 o 
  -6  10  10       90.25       99.17      5.21 o 
  -4  10  10        0.26       -1.42      2.35 o 
  -2  10  10       73.86       73.20      4.27 o 
   0  10  10        2.15       -0.30      2.87 o 
   2  10  10       39.27       33.76      4.32 o 
   4  10  10       47.27       57.77      4.26 o 
  -7  11  10       26.97       31.20      4.39 o 
  -5  11  10       69.65       67.17      4.47 o 
  -3  11  10       69.42       98.58      6.89 o 
  -1  11  10        2.19        0.76      3.29 o 
   1  11  10        5.50        7.61      3.50 o 
 -19   1  11        0.08        0.54      2.00 o 
 -17   1  11      118.42      114.26      5.08 o 
 -15   1  11       44.81       29.81      1.90 o 
 -13   1  11        3.34        2.87      1.12 o 
 -11   1  11        0.00        0.29      0.83 o 
  -9   1  11     5066.96     5420.35     67.07 o 
  -7   1  11      838.90      995.45     11.99 o 
  -5   1  11      180.02      180.93      2.67 o 
  -3   1  11        2.06       15.54      4.84 o 
  -1   1  11       14.11       25.46      1.26 o 
   1   1  11       86.63       82.72      1.80 o 
   3   1  11      172.12      141.92      4.04 o 
   5   1  11      280.64      292.30      4.18 o 
   7   1  11       52.04       40.70      2.31 o 
   9   1  11       16.85       14.81      2.94 o 
  11   1  11       18.38       11.63      3.06 o 
 -18   2  11       14.94       18.02      2.37 o 
 -16   2  11       41.86       35.29      3.36 o 
 -14   2  11      233.70      204.93      4.39 o 
 -12   2  11      100.73       83.31      2.16 o 
 -10   2  11     2291.26     2308.25     31.88 o 
  -8   2  11        1.03        3.16      0.66 o 
  -6   2  11       97.15      108.77      1.88 o 
  -4   2  11      224.94      255.19      3.56 o 
  -2   2  11        0.17        4.50      0.64 o 
   0   2  11       25.27       20.47      1.18 o 
   2   2  11      806.23      784.51      8.93 o 
   4   2  11        1.47        0.13      0.77 o 
   6   2  11      137.81      137.77      3.24 o 
   8   2  11        1.53       -0.44      1.83 o 
  10   2  11      344.49      331.70     12.49 o 
  12   2  11      339.09      366.55     12.10 o 
 -17   3  11       98.79       99.08      7.41 o 
 -15   3  11        0.70        0.29      1.66 o 
 -13   3  11      393.37      371.35      7.00 o 
 -11   3  11       89.16      100.07      2.51 o 
  -9   3  11      135.49      149.47      2.37 o 
  -7   3  11       18.66       30.31      1.16 o 
  -5   3  11       29.31       31.44      1.07 o 
  -3   3  11      159.60      167.12      2.29 o 
  -1   3  11      253.83      247.80      3.42 o 
   1   3  11       46.33       45.69      1.41 o 
   3   3  11       51.52       69.42      1.80 o 
   5   3  11      236.14      238.36      4.13 o 
   7   3  11       79.79       90.95      4.23 o 
   9   3  11       12.54       14.77      3.00 o 
  11   3  11      478.37      489.68     14.72 o 
 -18   4  11        2.35        5.73      4.52 o 
 -16   4  11      131.19      135.60      8.83 o 
 -14   4  11        0.06        0.50      1.23 o 
 -12   4  11       76.92       65.88      3.63 o 
 -10   4  11      688.92      646.60     18.20 o 
  -8   4  11      637.02      706.21      9.02 o 
  -6   4  11        2.58        5.53      0.75 o 
  -4   4  11      709.90      739.35      8.40 o 
  -2   4  11      303.43      295.09      3.67 o 
   0   4  11      845.07      722.71      8.32 o 
   2   4  11       97.63      117.57      2.34 o 
   4   4  11      338.19      356.55      5.73 o 
   6   4  11       26.66       22.10      4.00 o 
   8   4  11       45.57       51.44      3.42 o 
  10   4  11      105.67      114.79      6.21 o 
 -17   5  11      128.62      144.43      9.90 o 
 -15   5  11        7.70        4.42      1.49 o 
 -13   5  11      500.56      484.84     18.10 o 
 -11   5  11       10.37       10.53      1.81 o 
  -9   5  11       66.66       67.72      1.78 o 
  -7   5  11      143.41      152.94      3.18 o 
  -5   5  11      295.57      296.04      4.30 o 
  -3   5  11      689.33      678.13      7.90 o 
  -1   5  11       13.37       13.73      0.84 o 
   1   5  11      266.20      286.79      3.89 o 
   3   5  11      297.07      302.93      7.18 o 
   5   5  11      240.86      220.71      5.33 o 
   7   5  11       83.35       94.37      5.66 o 
   9   5  11       67.73       71.44      7.66 o 
 -16   6  11       21.50       19.38      5.17 o 
 -14   6  11       10.67        7.20      4.35 o 
 -12   6  11      228.88      222.20      5.43 o 
 -10   6  11       13.06       15.39      1.40 o 
  -8   6  11      203.95      166.99      3.81 o 
  -6   6  11      183.41      171.93      3.33 o 
  -4   6  11      101.37       99.94      2.36 o 
  -2   6  11      523.92      568.95      6.53 o 
   0   6  11      198.88      181.46      2.98 o 
   2   6  11        1.17       -1.15      1.27 o 
   4   6  11        0.57        0.47      1.50 o 
   6   6  11        6.39        3.99      2.13 o 
   8   6  11      154.33      150.54      7.18 o 
  10   6  11       58.67       70.77      5.35 o 
 -15   7  11        2.25        0.13      2.15 o 
 -13   7  11       33.58       27.44      2.95 o 
 -11   7  11        3.27        2.13      1.82 o 
  -9   7  11        7.49        8.30      1.47 o 
  -7   7  11      288.09      297.24      6.49 o 
  -5   7  11       39.87       39.88      2.06 o 
  -3   7  11       29.16       22.30      1.63 o 
  -1   7  11      246.03      215.56      4.90 o 
   1   7  11      255.28      255.82      5.56 o 
   3   7  11       50.82       45.70      3.20 o 
   5   7  11      165.21      156.27      6.96 o 
   7   7  11      105.84      102.89      5.16 o 
   9   7  11       44.26       34.27      4.31 o 
 -14   8  11       18.69       12.36      2.96 o 
 -12   8  11        4.02        2.53      3.70 o 
 -10   8  11      102.36       99.16      4.22 o 
  -8   8  11      880.70      817.15     16.71 o 
  -6   8  11      160.18      146.36      4.48 o 
  -4   8  11      343.03      346.07      9.50 o 
  -2   8  11      666.00      622.58     11.86 o 
   0   8  11       24.23       17.34      2.59 o 
   2   8  11       14.38        9.48      2.50 o 
   4   8  11       74.31       86.44      4.45 o 
   6   8  11       76.59       80.02      4.59 o 
 -11   9  11       41.05       42.07      4.12 o 
  -9   9  11      217.47      242.81      8.95 o 
  -7   9  11       58.56       55.73      3.05 o 
  -5   9  11        5.88        7.86      2.05 o 
  -3   9  11        0.30       -0.57      2.24 o 
  -1   9  11       99.63      100.95      4.86 o 
   1   9  11        1.92        0.49      2.26 o 
   3   9  11       18.93       14.20      3.79 o 
   5   9  11        0.17       -2.99      3.03 o 
 -10  10  11        3.83        4.26      3.19 o 
  -8  10  11       86.34       79.03     11.78 o 
  -6  10  11       53.86       53.32      3.88 o 
  -4  10  11      281.47      301.09      8.71 o 
  -2  10  11        2.86        2.29      2.58 o 
   0  10  11        1.17       -0.30      3.49 o 
   2  10  11        0.08        0.99      2.59 o 
   4  10  11       46.80       68.89      4.70 o 
  -5  11  11       96.78      110.74      5.80 o 
  -3  11  11       19.57       17.76      3.91 o 
  -1  11  11       13.68       13.99      4.00 o 
 -18   0  12       19.84       32.08      4.00 o 
 -16   0  12       25.81       12.07      1.82 o 
 -14   0  12      338.72      339.84     12.79 o 
 -12   0  12      745.49      702.57     16.38 o 
 -10   0  12      511.68      421.28      8.60 o 
  -8   0  12       73.93       89.17      3.99 o 
  -6   0  12        0.20        5.05      0.82 o 
  -4   0  12     2924.03     2904.47     44.74 o 
  -2   0  12    10607.84    10863.77    164.35 o 
   0   0  12     7311.35     7352.74    146.88 o 
   2   0  12      532.15      579.05      9.33 o 
   4   0  12        0.81       -1.29      1.05 o 
   6   0  12      131.46      192.33      7.20 o 
   8   0  12      153.62      177.54     10.38 o 
  10   0  12        1.90       -3.01      3.44 o 
 -19   1  12       30.24       37.07      3.92 o 
 -17   1  12        6.55        5.26      2.63 o 
 -15   1  12      214.48      231.22      5.57 o 
 -13   1  12      164.39      165.64      3.74 o 
 -11   1  12      383.32      329.67      5.40 o 
  -9   1  12      187.14      200.99      3.51 o 
  -7   1  12       43.55       33.58      1.34 o 
  -5   1  12       48.32       59.31      1.53 o 
  -3   1  12     1250.42     1210.54     12.98 o 
  -1   1  12     2107.33     2157.14     22.60 o 
   1   1  12      553.79      566.05      6.89 o 
   3   1  12      187.98      202.25      3.19 o 
   5   1  12       38.79       52.18      2.00 o 
   7   1  12        0.44        3.08      1.91 o 
   9   1  12      100.74      100.86      5.66 o 
  11   1  12        7.67        9.35      4.18 o 
 -18   2  12        0.00       -2.58      1.72 o 
 -16   2  12      102.57       98.69      3.49 o 
 -14   2  12      113.01      127.11      3.36 o 
 -12   2  12        0.70        6.02      1.27 o 
 -10   2  12     1061.25     1074.06     14.12 o 
  -8   2  12      842.44      826.79     10.84 o 
  -6   2  12      574.78      675.66      7.50 o 
  -4   2  12        0.82        1.76      0.64 o 
  -2   2  12        6.86        1.95      0.66 o 
   0   2  12        0.03       -1.09      0.73 o 
   2   2  12      181.54      177.80      2.91 o 
   4   2  12      206.20      208.48      3.57 o 
   6   2  12       26.48       25.65      1.94 o 
   8   2  12       42.94       38.79      4.97 o 
  10   2  12      112.28      107.73      9.69 o 
 -17   3  12       28.08       41.55      5.34 o 
 -15   3  12       12.83       17.29      1.55 o 
 -13   3  12        3.17        8.48      1.38 o 
 -11   3  12     2179.36     2066.13     32.56 o 
  -9   3  12      529.35      520.06      8.22 o 
  -7   3  12      403.95      379.90      5.35 o 
  -5   3  12        2.82        0.28      0.69 o 
  -3   3  12      308.65      309.13      3.74 o 
  -1   3  12      163.78      141.81      2.43 o 
   1   3  12       16.24       21.10      1.40 o 
   3   3  12      930.79      901.42     10.31 o 
   5   3  12        3.65       -0.43      1.55 o 
   7   3  12      326.46      277.86      7.72 o 
   9   3  12        1.58        0.80      2.56 o 
  11   3  12      104.03      113.31      8.38 o 
 -18   4  12      126.33      125.52      9.09 o 
 -16   4  12       25.64       26.01      4.87 o 
 -14   4  12       83.51       92.03      3.40 o 
 -12   4  12      267.00      292.98      5.37 o 
 -10   4  12        6.02        4.24      0.95 o 
  -8   4  12        8.43        4.51      0.90 o 
  -6   4  12      280.33      258.33      3.82 o 
  -4   4  12      165.18      151.50      2.94 o 
  -2   4  12      135.37      148.83      2.83 o 
   0   4  12      702.59      662.56      7.81 o 
   2   4  12     3312.32     3281.47     34.16 o 
   4   4  12      320.63      321.50      6.27 o 
   6   4  12      175.64      191.55      6.28 o 
   8   4  12       38.51       36.15      3.86 o 
  10   4  12        0.00       -0.35      2.79 o 
 -17   5  12       11.09       10.16      4.65 o 
 -15   5  12        0.58        1.42      2.28 o 
 -13   5  12      116.72      126.90      4.28 o 
 -11   5  12      176.48      143.43      3.03 o 
  -9   5  12      170.04      159.36      3.79 o 
  -7   5  12       66.09       43.88      1.76 o 
  -5   5  12      113.94      107.90      2.36 o 
  -3   5  12       23.21       17.99      1.10 o 
  -1   5  12       82.70       86.83      2.11 o 
   1   5  12     3025.65     3021.05     33.49 o 
   3   5  12      125.21      115.92      4.65 o 
   5   5  12      157.09      163.56      6.56 o 
   7   5  12       95.39       99.42      4.67 o 
   9   5  12      115.44      129.26      6.71 o 
 -16   6  12       31.69       27.17      5.43 o 
 -14   6  12        0.01        0.34      1.96 o 
 -12   6  12       35.24       43.96      2.37 o 
 -10   6  12        8.80       14.62      1.52 o 
  -8   6  12        3.02        5.29      1.30 o 
  -6   6  12       83.97       60.20      2.40 o 
  -4   6  12      541.78      508.27      7.91 o 
  -2   6  12        0.04       -0.41      1.02 o 
   0   6  12        1.21       -0.61      1.04 o 
   2   6  12      272.61      254.52      6.13 o 
   4   6  12        3.30        1.84      1.95 o 
   6   6  12        8.23        5.03      2.37 o 
   8   6  12      228.70      205.01     14.60 o 
 -15   7  12       20.69       22.55      4.33 o 
 -13   7  12       18.51       17.25      2.79 o 
 -11   7  12       14.53       12.33      2.02 o 
  -9   7  12      345.38      347.11      8.27 o 
  -7   7  12      317.12      299.84      6.88 o 
  -5   7  12      111.52      123.91      4.23 o 
  -3   7  12      178.72      184.78      4.48 o 
  -1   7  12       60.67       57.98      2.65 o 
   1   7  12      214.38      199.65      6.23 o 
   3   7  12       72.56       80.32      4.04 o 
   5   7  12        0.74       -1.59      2.13 o 
   7   7  12        8.81       14.00      2.93 o 
 -14   8  12       34.07       44.85      3.89 o 
 -12   8  12        0.04       -1.47      2.40 o 
 -10   8  12      184.41      186.54      7.52 o 
  -8   8  12      245.67      226.69      6.50 o 
  -6   8  12       31.10       32.08      2.49 o 
  -4   8  12        1.55        3.35      1.88 o 
  -2   8  12      322.02      289.07      8.78 o 
   0   8  12      222.89      225.12      6.14 o 
   2   8  12       79.29       71.56      5.02 o 
   4   8  12        6.24        3.74      2.98 o 
   6   8  12       34.76       47.56      3.90 o 
 -11   9  12      162.32      141.67      8.50 o 
  -9   9  12       73.40       76.09      5.88 o 
  -7   9  12      106.89      114.75      4.87 o 
  -5   9  12      215.81      215.88      6.15 o 
  -3   9  12      801.83      819.29     17.64 o 
  -1   9  12      424.06      472.08     11.76 o 
   1   9  12       57.06       67.53      4.19 o 
   3   9  12        4.53        7.15      3.36 o 
   5   9  12       29.26       53.53      5.33 o 
  -8  10  12       28.63       36.14      4.41 o 
  -6  10  12       61.38       52.76      4.83 o 
  -4  10  12      236.95      221.98      7.41 o 
  -2  10  12        6.60        9.37      3.41 o 
   0  10  12        0.00       -0.63      2.48 o 
   2  10  12       99.91       93.89      5.24 o 
 -17   1  13      204.09      215.19      6.88 o 
 -15   1  13        0.05       -0.35      1.37 o 
 -13   1  13        2.65        3.47      0.97 o 
 -11   1  13      633.32      656.48      9.98 o 
  -9   1  13      917.52      964.01     15.80 o 
  -7   1  13     2185.40     2263.21     28.58 o 
  -5   1  13        1.88        4.32      0.74 o 
  -3   1  13      815.70      794.32      9.42 o 
  -1   1  13        0.33       -0.72      0.72 o 
   1   1  13       21.28       20.35      1.10 o 
   3   1  13      185.51      164.34      3.68 o 
   5   1  13      456.80      430.88     11.17 o 
   7   1  13       52.68       59.80      3.57 o 
   9   1  13       40.91       51.48      4.49 o 
 -18   2  13        1.41        1.24      1.89 o 
 -16   2  13       11.50        8.96      1.70 o 
 -14   2  13       89.97       68.97      2.60 o 
 -12   2  13     1073.08     1053.94     15.37 o 
 -10   2  13      537.56      505.21      8.04 o 
  -8   2  13        0.05       -0.67      0.83 o 
  -6   2  13      529.90      525.25      6.10 o 
  -4   2  13       53.48       62.13      1.26 o 
  -2   2  13      394.09      370.29      4.74 o 
   0   2  13       44.13       44.13      1.95 o 
   2   2  13      325.03      335.94      4.62 o 
   4   2  13      289.90      308.10      7.09 o 
   6   2  13      382.62      429.34      8.93 o 
   8   2  13       31.01       22.09      5.36 o 
  10   2  13       97.21      103.20      6.13 o 
 -17   3  13        2.01        1.30      1.69 o 
 -15   3  13      142.09      125.38      4.76 o 
 -13   3  13       86.68       66.85      2.66 o 
 -11   3  13       74.26       81.67      3.52 o 
  -9   3  13       90.22       74.06      2.67 o 
  -7   3  13      919.51      953.40     12.94 o 
  -5   3  13      434.67      399.15      5.26 o 
  -3   3  13       98.39       95.29      1.90 o 
  -1   3  13      105.50       90.36      2.04 o 
   1   3  13      427.84      413.01      5.86 o 
   3   3  13      270.22      258.22      6.71 o 
   5   3  13      143.99      128.08      4.29 o 
   7   3  13       53.48       59.69      3.72 o 
   9   3  13       54.92       55.54      4.70 o 
 -16   4  13       17.78       15.65      4.65 o 
 -14   4  13       21.36       20.51      2.00 o 
 -12   4  13      947.59      910.49     16.13 o 
 -10   4  13        2.20       -1.25      1.52 o 
  -8   4  13      590.00      566.29      8.29 o 
  -6   4  13      379.08      328.53      5.44 o 
  -4   4  13      733.60      718.91      8.83 o 
  -2   4  13      321.03      352.95      4.67 o 
   0   4  13      110.56       94.12      2.18 o 
   2   4  13      947.18      898.08     12.74 o 
   4   4  13      438.52      427.05      8.83 o 
   6   4  13        7.41        8.38      2.31 o 
   8   4  13       20.04       14.56      3.47 o 
 -17   5  13       67.88       75.01      7.54 o 
 -15   5  13       10.72       14.79      2.03 o 
 -13   5  13       49.67       50.35      2.99 o 
 -11   5  13       37.98       32.02      1.65 o 
  -9   5  13       76.65       81.73      2.52 o 
  -7   5  13      589.39      562.22      8.35 o 
  -5   5  13       45.26       40.20      1.54 o 
  -3   5  13      243.63      238.80      4.53 o 
  -1   5  13       86.37       77.51      2.09 o 
   1   5  13        0.05        0.92      1.68 o 
   3   5  13       29.34       26.80      2.01 o 
   5   5  13       38.32       40.78      3.22 o 
   7   5  13       40.10       29.81      3.14 o 
   9   5  13       26.64       25.24      3.91 o 
 -16   6  13        0.35       -0.16      2.07 o 
 -14   6  13        0.39       -0.28      1.96 o 
 -12   6  13        0.12        0.54      1.47 o 
 -10   6  13       70.48       83.96      3.36 o 
  -8   6  13      342.72      299.60      7.36 o 
  -6   6  13       30.55       43.13      2.15 o 
  -4   6  13       15.86       15.45      1.61 o 
  -2   6  13      429.96      417.20      7.45 o 
   0   6  13      145.45      130.23      3.28 o 
   2   6  13      102.72      101.22      3.83 o 
   4   6  13       15.51       15.21      2.59 o 
   6   6  13      174.86      190.20      6.69 o 
   8   6  13       56.23       66.69      5.26 o 
 -15   7  13      101.21      119.91      5.58 o 
 -13   7  13       43.83       62.34      4.28 o 
 -11   7  13        0.01        0.83      2.25 o 
  -9   7  13       60.81       52.47      2.97 o 
  -7   7  13      110.11      113.36      3.85 o 
  -5   7  13      276.43      271.53      6.39 o 
  -3   7  13      500.27      462.32      8.42 o 
  -1   7  13       27.52       27.30      2.48 o 
   1   7  13        4.79        7.65      2.34 o 
   3   7  13        8.04        8.28      2.36 o 
   5   7  13       22.89       30.42      3.27 o 
   7   7  13       12.64        5.45      3.35 o 
 -12   8  13        4.46        1.88      2.71 o 
 -10   8  13       80.54       72.35      4.97 o 
  -8   8  13        5.75        3.65      1.96 o 
  -6   8  13      903.73      864.39     15.55 o 
  -4   8  13      670.16      710.87     21.26 o 
  -2   8  13       14.40       10.14      2.24 o 
   0   8  13       22.94       14.44      2.36 o 
   2   8  13       29.85       33.89      7.41 o 
   4   8  13       85.23       84.34      5.84 o 
 -11   9  13       25.11       19.22      3.66 o 
  -9   9  13        5.62        4.92      4.61 o 
  -7   9  13        2.01        3.34      2.30 o 
  -5   9  13      460.08      468.60     11.64 o 
  -3   9  13       15.98       14.39      3.01 o 
  -1   9  13       80.63       82.11      4.00 o 
   1   9  13       10.10        6.65      2.78 o 
   3   9  13       34.72       32.37      4.59 o 
  -8  10  13        5.80        1.00      3.11 o 
  -6  10  13      108.33       98.62      6.44 o 
  -4  10  13        5.72        5.82      2.96 o 
  -2  10  13       42.03       55.39      5.25 o 
   0  10  13        1.81        3.05      2.79 o 
 -18   0  14      293.56      301.47     12.66 o 
 -16   0  14      154.68      175.26      8.66 o 
 -14   0  14      347.54      326.62     13.00 o 
 -12   0  14       72.03       55.75      3.23 o 
 -10   0  14      462.87      379.73     10.09 o 
  -8   0  14     2167.53     2151.56     47.80 o 
  -6   0  14       90.94      100.73      9.15 o 
  -4   0  14      120.39      118.21      3.14 o 
  -2   0  14      462.28      445.33      8.29 o 
   0   0  14      741.56      776.34     12.11 o 
   2   0  14        7.44        0.66      1.34 o 
   4   0  14       43.97       32.29      2.79 o 
   6   0  14       89.48       71.60      5.36 o 
   8   0  14       39.79       31.22      5.43 o 
  10   0  14      281.10      314.65     16.02 o 
 -17   1  14      131.95      143.99      5.58 o 
 -15   1  14        5.49        7.60      1.70 o 
 -13   1  14       62.59       51.20      1.97 o 
 -11   1  14      205.42      165.06      3.53 o 
  -9   1  14        0.10       -1.83      1.44 o 
  -7   1  14        2.08        3.62      1.14 o 
  -5   1  14       28.39       23.04      1.07 o 
  -3   1  14      849.69      782.84      9.39 o 
  -1   1  14      175.40      186.56      3.00 o 
   1   1  14        1.86        1.56      0.85 o 
   3   1  14       43.10       56.17      2.45 o 
   5   1  14      151.15      127.10      4.26 o 
   7   1  14        8.53        3.95      2.79 o 
   9   1  14        5.25        7.95      3.16 o 
 -18   2  14       38.92       29.70      5.55 o 
 -16   2  14       27.27       23.12      2.89 o 
 -14   2  14        3.97        1.96      1.32 o 
 -12   2  14      221.91      205.89      4.10 o 
 -10   2  14      120.03      101.77      2.80 o 
  -8   2  14     1827.19     1691.41     24.23 o 
  -6   2  14      169.48      150.00      3.15 o 
  -4   2  14       62.17       62.24      1.86 o 
  -2   2  14       14.54       15.65      1.01 o 
   0   2  14     1168.63     1212.97     14.36 o 
   2   2  14      462.29      456.56      9.30 o 
   4   2  14      630.49      627.41     11.85 o 
   6   2  14       38.34       37.17      4.47 o 
   8   2  14       10.72       14.05      3.46 o 
 -17   3  14        0.69       -0.21      1.81 o 
 -15   3  14       11.30       22.71      2.48 o 
 -13   3  14       50.80       55.32      2.52 o 
 -11   3  14       39.64       28.19      1.61 o 
  -9   3  14      595.20      506.05      8.32 o 
  -7   3  14      459.03      375.65      6.00 o 
  -5   3  14      178.44      158.90      3.30 o 
  -3   3  14        6.03        5.30      0.83 o 
  -1   3  14      174.94      152.53      2.92 o 
   1   3  14      836.09      841.88     11.14 o 
   3   3  14     2177.84     2168.55     35.16 o 
   5   3  14        6.07        3.76      1.88 o 
   7   3  14        3.13        0.29      2.60 o 
   9   3  14       65.85       77.89      6.27 o 
 -16   4  14      804.16      808.03     24.63 o 
 -14   4  14      236.54      284.83      7.15 o 
 -12   4  14        1.13        0.42      1.71 o 
 -10   4  14       75.36       59.96      2.53 o 
  -8   4  14      606.80      528.75      8.77 o 
  -6   4  14      102.97       86.11      2.72 o 
  -4   4  14      159.24      152.61      3.18 o 
  -2   4  14      222.90      211.81      3.53 o 
   0   4  14      503.42      479.40      7.05 o 
   2   4  14      537.13      530.36      8.36 o 
   4   4  14      157.47      176.69      5.22 o 
   6   4  14      125.84      135.11      5.46 o 
   8   4  14      148.87      136.66      6.96 o 
 -15   5  14      283.49      294.37      8.94 o 
 -13   5  14       45.86       60.56      3.65 o 
 -11   5  14       88.25       90.46      3.92 o 
  -9   5  14       33.49       34.16      2.68 o 
  -7   5  14        1.83       -1.01      1.15 o 
  -5   5  14      215.33      188.01      4.84 o 
  -3   5  14      516.31      523.23      8.95 o 
  -1   5  14       84.09       82.50      2.22 o 
   1   5  14      285.00      277.89      5.82 o 
   3   5  14      101.38       87.62      3.67 o 
   5   5  14        1.30       -0.72      2.17 o 
   7   5  14      193.95      203.86      8.49 o 
 -14   6  14        0.09        1.77      1.71 o 
 -12   6  14       53.05       48.72      3.86 o 
 -10   6  14      102.64      102.19      4.13 o 
  -8   6  14      338.19      296.08      8.57 o 
  -6   6  14       62.28       64.10      2.97 o 
  -4   6  14       14.09       18.69      2.05 o 
  -2   6  14      689.62      643.65     12.08 o 
   0   6  14        2.22        3.76      2.19 o 
   2   6  14        0.89        2.08      1.72 o 
   4   6  14       57.70       60.01      3.85 o 
   6   6  14        0.08       -0.55      2.43 o 
 -13   7  14       13.93       13.57      2.95 o 
 -11   7  14       36.77       34.25      3.60 o 
  -9   7  14       62.78       64.74      4.53 o 
  -7   7  14       19.67       20.35      2.11 o 
  -5   7  14       45.81       55.52      2.63 o 
  -3   7  14        0.79       -0.35      1.86 o 
  -1   7  14       69.89       61.44      5.15 o 
   1   7  14        1.11       -1.36      2.12 o 
   3   7  14       24.96       30.04      4.14 o 
   5   7  14        2.16        0.20      3.15 o 
 -12   8  14       42.87       48.51      4.22 o 
 -10   8  14       25.26       17.51      3.36 o 
  -8   8  14       14.93       24.97      3.67 o 
  -6   8  14        6.31       12.21      2.79 o 
  -4   8  14       38.49       36.22      3.14 o 
  -2   8  14      337.54      346.00      8.18 o 
   0   8  14       47.73       46.80      3.62 o 
   2   8  14       31.33       33.24      4.32 o 
   4   8  14        6.02        7.15      3.62 o 
  -9   9  14       38.52       53.03      4.86 o 
  -7   9  14      174.47      172.69      8.59 o 
  -5   9  14       47.69       48.95      3.92 o 
  -3   9  14      225.82      244.19      8.43 o 
  -1   9  14        3.57        7.97      2.84 o 
   1   9  14      105.92      122.50      7.44 o 
  -6  10  14       26.03       23.76      4.09 o 
  -4  10  14        2.53       -0.62      2.75 o 
  -2  10  14        0.05        2.85      2.86 o 
 -17   1  15       52.81       61.60      3.99 o 
 -15   1  15       42.47       47.07      4.17 o 
 -13   1  15       14.32        7.07      1.33 o 
 -11   1  15      254.34      266.91      5.03 o 
  -9   1  15     1170.67     1138.71     16.84 o 
  -7   1  15      536.91      532.66      8.77 o 
  -5   1  15       11.57        9.77      1.25 o 
  -3   1  15      881.96      873.34     12.62 o 
  -1   1  15       36.91       33.73      1.36 o 
   1   1  15       81.24       81.02      2.44 o 
   3   1  15      107.40      105.47      3.52 o 
   5   1  15      249.31      284.71      6.93 o 
   7   1  15      214.67      224.57      8.83 o 
 -16   2  15       20.74       12.28      3.29 o 
 -14   2  15       25.83       28.86      2.00 o 
 -12   2  15        4.61        4.08      1.15 o 
 -10   2  15      845.62      857.95     13.10 o 
  -8   2  15      269.67      283.23      5.44 o 
  -6   2  15       78.99       84.61      2.46 o 
  -4   2  15       29.22       30.28      1.57 o 
  -2   2  15       34.44       24.24      1.30 o 
   0   2  15      227.85      224.89      4.08 o 
   2   2  15       71.70       78.60      3.85 o 
   4   2  15      267.38      293.88      6.96 o 
   6   2  15       75.50       71.53      4.18 o 
   8   2  15      111.35      114.91      6.53 o 
 -17   3  15       28.22       44.69      7.19 o 
 -15   3  15       98.66      101.99      4.84 o 
 -13   3  15        0.02        0.30      1.64 o 
 -11   3  15       26.08       18.44      1.65 o 
  -9   3  15      381.76      338.30      6.21 o 
  -7   3  15      326.32      304.79      5.78 o 
  -5   3  15       14.30        8.27      1.35 o 
  -3   3  15       71.41       71.31      1.83 o 
  -1   3  15      223.93      205.56      3.88 o 
   1   3  15      323.11      310.02      7.12 o 
   3   3  15      117.62      114.99      4.21 o 
   5   3  15        1.68        4.44      2.45 o 
   7   3  15       49.38       48.34      4.51 o 
 -16   4  15       49.89       69.13      4.33 o 
 -14   4  15        0.38       -1.45      1.77 o 
 -12   4  15       13.91       13.37      2.07 o 
 -10   4  15      569.82      502.97      9.41 o 
  -8   4  15      251.63      201.86      4.91 o 
  -6   4  15      421.40      372.55      6.76 o 
  -4   4  15       19.71       24.40      2.70 o 
  -2   4  15      356.38      372.72      6.18 o 
   0   4  15      376.01      344.28      7.53 o 
   2   4  15      245.22      239.11      6.10 o 
   4   4  15      164.44      185.38      7.94 o 
   6   4  15      116.28      147.29      5.96 o 
 -15   5  15       14.88       13.67      2.68 o 
 -13   5  15       16.42       12.87      2.63 o 
 -11   5  15      329.16      343.58     11.28 o 
  -9   5  15       10.42        7.77      1.83 o 
  -7   5  15       88.74       66.86      3.39 o 
  -5   5  15       87.14       92.09      3.46 o 
  -3   5  15      564.04      540.56     10.36 o 
  -1   5  15       21.70       20.43      2.61 o 
   1   5  15        0.03        0.00      1.65 o 
   3   5  15       38.56       44.52      2.87 o 
   5   5  15        3.71        1.82      2.36 o 
   7   5  15       41.48       49.17      4.70 o 
 -14   6  15        3.19        4.30      2.49 o 
 -12   6  15       99.74      110.31      5.55 o 
 -10   6  15       50.93       58.19      6.59 o 
  -8   6  15        1.17        1.63      1.74 o 
  -6   6  15       45.62       38.09      2.45 o 
  -4   6  15      287.73      281.32      6.64 o 
  -2   6  15      128.08      127.54      5.17 o 
   0   6  15       32.14       34.49      3.11 o 
   2   6  15       14.48       12.72      3.13 o 
   4   6  15        4.89        1.82      3.07 o 
   6   6  15        1.82        0.08      2.50 o 
 -13   7  15       97.95      108.44      4.61 o 
 -11   7  15        0.62       -2.81      1.87 o 
  -9   7  15       54.29       56.21      3.55 o 
  -7   7  15        1.57       -1.83      1.63 o 
  -5   7  15      425.37      403.10      7.76 o 
  -3   7  15      156.71      147.25      5.69 o 
  -1   7  15       75.49       69.98      4.15 o 
   1   7  15      107.27      100.28      6.13 o 
   3   7  15       40.18       39.17      4.48 o 
 -12   8  15      117.48      140.93      6.94 o 
 -10   8  15       97.26       85.04      5.61 o 
  -8   8  15       10.87       14.67      2.69 o 
  -6   8  15      383.33      376.70      9.99 o 
  -4   8  15      210.94      199.74      6.13 o 
  -2   8  15       72.56       82.92      5.42 o 
   0   8  15       93.27      105.28      6.49 o 
   2   8  15        2.89        3.90      3.40 o 
  -9   9  15       29.04       33.43      4.31 o 
  -7   9  15        0.03       -0.84      2.49 o 
  -5   9  15       20.96       16.91      3.21 o 
  -3   9  15       33.73       49.49      3.45 o 
  -1   9  15       82.50      110.08      6.84 o 
 -16   0  16      173.90      196.44      9.95 o 
 -14   0  16       89.22      100.59      6.98 o 
 -12   0  16      128.73      183.21      6.32 o 
 -10   0  16        0.12        0.93      2.26 o 
  -8   0  16        2.45        6.87      2.30 o 
  -6   0  16     5787.37     5675.28    151.73 o 
  -4   0  16     1879.45     1733.36     40.04 o 
  -2   0  16       24.11       22.90      4.30 o 
   0   0  16      426.57      467.16     10.55 o 
   2   0  16       58.02       34.29      3.49 o 
   4   0  16       22.21       13.81      3.18 o 
   6   0  16     1223.64     1259.62     43.62 o 
   8   0  16       37.45       45.82      6.63 o 
 -17   1  16       57.71       65.32      4.28 o 
 -15   1  16      185.53      192.00      5.61 o 
 -13   1  16      112.21      129.16      3.78 o 
 -11   1  16       16.94       27.83      1.69 o 
  -9   1  16        2.22        9.19      1.42 o 
  -7   1  16        1.88        0.17      1.27 o 
  -5   1  16      787.33      698.43     10.19 o 
  -3   1  16      103.80       90.00      3.62 o 
  -1   1  16       17.68       21.29      1.72 o 
   1   1  16       35.19       37.53      2.34 o 
   3   1  16        4.70        1.59      1.77 o 
   5   1  16      128.08      113.18      4.57 o 
   7   1  16       48.19       47.80      4.66 o 
 -16   2  16      128.02      132.38      5.66 o 
 -14   2  16      521.98      558.23     14.60 o 
 -12   2  16       44.18       55.06      2.59 o 
 -10   2  16        0.10        0.62      1.20 o 
  -8   2  16      291.38      263.96      5.29 o 
  -6   2  16      189.34      199.88      7.03 o 
  -4   2  16       56.11       56.14      2.36 o 
  -2   2  16      138.35      130.46      3.20 o 
   0   2  16       68.25       66.33      3.36 o 
   2   2  16      201.77      204.63      5.58 o 
   4   2  16        2.86        7.79      2.06 o 
   6   2  16      158.81      152.92      7.42 o 
 -17   3  16      339.28      369.98     18.24 o 
 -15   3  16      163.37      182.34      6.84 o 
 -13   3  16       67.74       72.02      3.62 o 
 -11   3  16       17.59       14.90      1.67 o 
  -9   3  16      579.99      548.88     12.00 o 
  -7   3  16     1057.65     1021.99     17.43 o 
  -5   3  16      125.97      112.82      3.83 o 
  -3   3  16       82.19       79.28      3.31 o 
  -1   3  16       82.79       81.89      3.80 o 
   1   3  16       12.21       18.65      2.15 o 
   3   3  16      105.73      110.63      4.41 o 
   5   3  16      257.00      251.24      7.83 o 
   7   3  16       32.56       43.99      4.60 o 
 -16   4  16      186.30      195.90      7.24 o 
 -14   4  16       25.98       22.79      2.50 o 
 -12   4  16        1.14        1.18      1.78 o 
 -10   4  16      536.73      512.71     12.32 o 
  -8   4  16      954.45      954.61     16.47 o 
  -6   4  16       16.11       21.28      3.23 o 
  -4   4  16        8.13        7.39      1.78 o 
  -2   4  16      281.15      249.63      6.07 o 
   0   4  16       73.21       65.70      3.18 o 
   2   4  16        5.09        1.78      1.88 o 
   4   4  16       55.61       68.73      6.17 o 
   6   4  16       73.06       72.11      4.51 o 
 -15   5  16       94.14      101.53      5.38 o 
 -13   5  16       10.39       14.32      2.78 o 
 -11   5  16       26.37       43.70      3.83 o 
  -9   5  16      344.13      346.53      8.54 o 
  -7   5  16      289.30      314.16      8.04 o 
  -5   5  16       99.90       87.74      4.64 o 
  -3   5  16       44.95       37.98      3.14 o 
  -1   5  16      120.51      109.08      4.82 o 
   1   5  16        6.14        7.95      5.18 o 
   3   5  16       29.76       32.33      4.09 o 
   5   5  16       10.67        6.73      2.67 o 
 -14   6  16      363.69      372.18     11.39 o 
 -12   6  16        0.94        1.41      2.46 o 
 -10   6  16       34.24       26.74      3.41 o 
  -8   6  16       14.80       14.64      2.28 o 
  -6   6  16      158.35      136.11      5.07 o 
  -4   6  16       32.12       27.47      2.90 o 
  -2   6  16       41.62       38.88      3.35 o 
   0   6  16       47.62       54.80      3.80 o 
   2   6  16        0.05       -0.25      2.87 o 
   4   6  16        3.90       -4.68      3.12 o 
 -13   7  16      136.47      117.47      6.18 o 
 -11   7  16        0.89        0.66      2.11 o 
  -9   7  16       24.89       17.65      3.41 o 
  -7   7  16      123.59      155.43      5.62 o 
  -5   7  16        0.75       -0.02      2.89 o 
  -3   7  16       10.86       13.04      2.71 o 
  -1   7  16       27.64       31.70      3.38 o 
   1   7  16       17.92       11.60      3.57 o 
   3   7  16       23.20       24.51      4.16 o 
 -10   8  16      102.58       98.86      5.40 o 
  -8   8  16       13.12        8.11      2.70 o 
  -6   8  16      161.33      160.11      6.28 o 
  -4   8  16      258.37      270.28      8.35 o 
  -2   8  16        0.04       -2.03      2.95 o 
   0   8  16      224.50      242.69      9.97 o 
  -7   9  16      443.87      510.70     12.76 o 
  -5   9  16      564.09      591.09     17.39 o 
  -3   9  16       82.50       98.07      5.33 o 
 -17   1  17       76.13       78.64      4.88 o 
 -15   1  17       13.09       25.55      3.09 o 
 -13   1  17       29.33       26.30      3.10 o 
 -11   1  17        7.82       10.70      1.65 o 
  -9   1  17      478.53      523.48      9.88 o 
  -7   1  17      353.19      326.98      7.01 o 
  -5   1  17        2.44        5.21      1.80 o 
  -3   1  17      277.25      270.19      7.59 o 
  -1   1  17      128.35      136.27      4.37 o 
   1   1  17        0.32        0.20      1.68 o 
   3   1  17       90.30      102.28      4.20 o 
   5   1  17      274.65      294.10      8.67 o 
 -16   2  17        0.19        1.41      2.46 o 
 -14   2  17       10.83       10.58      2.68 o 
 -12   2  17        1.08        0.95      1.80 o 
 -10   2  17        4.32        0.42      1.41 o 
  -8   2  17       70.60       85.07      3.33 o 
  -6   2  17        8.58       11.00      1.83 o 
  -4   2  17        1.78       -0.84      2.09 o 
  -2   2  17       19.14       20.38      2.46 o 
   0   2  17       33.53       33.36      2.48 o 
   2   2  17       99.57      106.13      4.19 o 
   4   2  17      283.15      289.71      7.32 o 
   6   2  17       80.65       84.30      5.89 o 
 -15   3  17      107.79      124.65      7.13 o 
 -13   3  17        0.38        1.37      1.87 o 
 -11   3  17        1.06        2.22      1.89 o 
  -9   3  17        3.09       -0.33      1.47 o 
  -7   3  17      217.04      247.25      6.83 o 
  -5   3  17       20.27       19.94      2.44 o 
  -3   3  17        4.57        3.36      2.07 o 
  -1   3  17       17.60       15.71      2.50 o 
   1   3  17       17.58       18.55      2.29 o 
   3   3  17      124.69      131.54      4.86 o 
   5   3  17      174.69      178.21      7.16 o 
 -14   4  17        0.05       -1.59      2.34 o 
 -12   4  17       20.80       12.31      2.88 o 
 -10   4  17        2.34        5.34      2.37 o 
  -8   4  17       10.27       16.37      2.26 o 
  -6   4  17      519.42      492.56     11.30 o 
  -4   4  17      389.42      363.72      7.93 o 
  -2   4  17      119.47      105.54      4.80 o 
   0   4  17        8.67        7.15      2.37 o 
   2   4  17       61.16       67.73      4.17 o 
   4   4  17      300.94      306.89      8.87 o 
 -15   5  17       36.37       25.98      3.36 o 
 -13   5  17        0.05       -3.27      2.40 o 
 -11   5  17       22.17       23.43      3.29 o 
  -9   5  17        0.00        1.53      1.83 o 
  -7   5  17       78.70       71.82      3.73 o 
  -5   5  17      143.91      133.09      5.15 o 
  -3   5  17      146.10      162.70      6.02 o 
  -1   5  17      204.09      202.35      6.72 o 
   1   5  17        0.63       -2.07      2.26 o 
   3   5  17       26.18       29.85      4.21 o 
 -12   6  17       29.13       29.14      3.69 o 
 -10   6  17       15.30       15.68      3.24 o 
  -8   6  17        8.01        6.18      2.57 o 
  -6   6  17       17.16       12.22      2.35 o 
  -4   6  17       27.63       18.44      2.78 o 
  -2   6  17       95.68       97.25      4.90 o 
   0   6  17       10.52       13.90      2.86 o 
   2   6  17        4.08        5.94      3.40 o 
 -11   7  17        3.06        3.23      3.03 o 
  -9   7  17       32.50       21.55      3.83 o 
  -7   7  17       19.13       11.83      3.51 o 
  -5   7  17       46.92       43.97      4.49 o 
  -3   7  17        1.94       -2.34      2.39 o 
  -1   7  17       97.69       97.41      5.12 o 
   1   7  17        0.35        1.71      4.37 o 
  -8   8  17        7.66       14.00      6.31 o 
  -6   8  17       50.06       56.50      5.43 o 
  -4   8  17        2.47        0.58      3.42 o 
  -2   8  17        0.27        0.41      2.66 o 
 -16   0  18      128.20      154.72      9.47 o 
 -14   0  18      115.07      131.25      8.66 o 
 -12   0  18      263.96      324.23     11.28 o 
 -10   0  18      586.76      596.87     27.37 o 
  -8   0  18      212.59      203.18      7.53 o 
  -6   0  18     1932.01     1879.51     51.63 o 
  -4   0  18       23.67       13.35      4.31 o 
  -2   0  18      173.69      197.92      7.64 o 
   0   0  18       80.33      101.40      5.93 o 
   2   0  18      350.92      391.67     12.53 o 
   4   0  18       15.33       23.54      3.83 o 
 -15   1  18       75.24       92.62      5.22 o 
 -13   1  18       43.11       59.05      4.19 o 
 -11   1  18       39.74       45.33      3.00 o 
  -9   1  18       15.62       17.17      1.97 o 
  -7   1  18      307.07      309.81      7.00 o 
  -5   1  18      552.97      554.46     12.49 o 
  -3   1  18       82.98       84.08      5.31 o 
  -1   1  18      111.66      106.89      6.87 o 
   1   1  18      287.07      306.92      7.34 o 
   3   1  18      111.73      129.49      4.89 o 
   5   1  18       18.13       17.41      3.71 o 
 -16   2  18       84.62       82.16      5.03 o 
 -14   2  18       21.87       30.47      3.70 o 
 -12   2  18       46.28       43.80      3.04 o 
 -10   2  18       74.64       85.01      3.39 o 
  -8   2  18       69.74       52.59      2.72 o 
  -6   2  18       39.33       29.57      4.16 o 
  -4   2  18      122.01      127.82      6.39 o 
  -2   2  18       15.22       16.32      2.87 o 
   0   2  18       83.49       84.02      4.31 o 
   2   2  18      104.41      104.73      4.43 o 
   4   2  18      110.62      114.71      5.89 o 
 -15   3  18        1.12        0.46      2.56 o 
 -13   3  18      153.77      156.94      5.94 o 
 -11   3  18      167.52      161.72      5.96 o 
  -9   3  18        1.15        0.39      1.85 o 
  -7   3  18      110.50      116.28      4.72 o 
  -5   3  18      332.78      303.88     10.35 o 
  -3   3  18      234.48      232.80      7.09 o 
  -1   3  18        0.74        4.68      2.24 o 
   1   3  18        4.74        6.42      2.50 o 
   3   3  18      116.29       99.69      6.80 o 
 -14   4  18       12.82       10.64      2.96 o 
 -12   4  18       28.69       41.62      8.07 o 
 -10   4  18      296.71      279.73      9.61 o 
  -8   4  18        2.05        1.92      1.88 o 
  -6   4  18       44.62       39.80      3.08 o 
  -4   4  18        1.29       -1.71      2.81 o 
  -2   4  18       14.11       15.86      2.69 o 
   0   4  18       63.65       73.25      5.23 o 
   2   4  18       80.61       98.91      5.15 o 
   4   4  18      328.10      375.60     12.86 o 
 -13   5  18        1.06        2.32      2.88 o 
 -11   5  18        2.08        4.64      4.13 o 
  -9   5  18       61.63       64.64      4.82 o 
  -7   5  18       11.59        9.79      2.31 o 
  -5   5  18      120.57      105.01      6.10 o 
  -3   5  18       57.59       60.25      4.02 o 
  -1   5  18       12.34        8.71      3.58 o 
   1   5  18       11.98       13.44      2.95 o 
   3   5  18       68.17       78.83      8.66 o 
 -12   6  18       16.49       26.80      3.81 o 
 -10   6  18       12.77       12.91      3.26 o 
  -8   6  18       85.68       79.15      5.32 o 
  -6   6  18       81.34       80.42      5.58 o 
  -4   6  18       54.45       59.62      8.59 o 
  -2   6  18       83.67       88.28      4.82 o 
   0   6  18       74.17       86.34      4.88 o 
  -9   7  18       27.56       19.83      3.95 o 
  -7   7  18       72.77       79.73      5.78 o 
  -5   7  18      327.72      388.42     13.11 o 
  -3   7  18       55.41       62.80      8.10 o 
  -1   7  18       87.39       98.37      5.30 o 
 -15   1  19       15.77       15.01      3.16 o 
 -13   1  19       48.40       54.28      4.28 o 
 -11   1  19        0.75        0.23      1.56 o 
  -9   1  19       62.16       71.89      3.26 o 
  -7   1  19       72.15       58.01      3.43 o 
  -5   1  19      170.79      174.96      7.76 o 
  -3   1  19        4.46        2.33      2.92 o 
  -1   1  19      224.18      218.41      8.84 o 
   1   1  19       10.17       15.51      2.74 o 
   3   1  19        2.99        0.03      2.14 o 
 -14   2  19       16.93       12.34      3.06 o 
 -12   2  19       14.09       10.42      2.69 o 
 -10   2  19       40.57       42.69      3.00 o 
  -8   2  19        4.62        4.74      2.12 o 
  -6   2  19      260.42      260.33      9.45 o 
  -4   2  19       84.77       72.01      5.24 o 
  -2   2  19      138.95      116.77      6.51 o 
   0   2  19        5.90        4.87      2.50 o 
   2   2  19        1.45       -3.51      2.52 o 
 -13   3  19      384.87      401.11     12.35 o 
 -11   3  19      105.88      107.82      5.97 o 
  -9   3  19        2.57        2.46      1.97 o 
  -7   3  19       33.09       31.61      2.89 o 
  -5   3  19       92.44      121.51      7.28 o 
  -3   3  19        3.86        4.55      3.00 o 
  -1   3  19        9.05        3.22      2.36 o 
   1   3  19       75.35       92.15      7.62 o 
   3   3  19       46.02       48.10      4.98 o 
 -14   4  19       49.70       50.18      4.29 o 
 -12   4  19       21.93       23.58      3.94 o 
 -10   4  19       11.46       10.15      3.06 o 
  -8   4  19        0.05       -2.82      1.88 o 
  -6   4  19      317.31      282.13     10.25 o 
  -4   4  19       54.45       39.17      6.31 o 
  -2   4  19        0.14       -1.00      3.08 o 
   0   4  19      127.97      139.35      6.14 o 
   2   4  19       24.91       22.04      3.99 o 
 -13   5  19      230.70      253.54      9.55 o 
 -11   5  19       44.92       53.74      4.79 o 
  -9   5  19        2.74        7.91      3.14 o 
  -7   5  19        9.33        7.56      3.81 o 
  -5   5  19      279.29      301.71     17.55 o 
  -3   5  19      109.02      109.73      6.86 o 
  -1   5  19       49.43       48.42      3.87 o 
   1   5  19        0.13        2.23      3.26 o 
 -10   6  19        4.51        1.88      3.18 o 
  -8   6  19        3.22        6.21      3.24 o 
  -6   6  19       51.80       57.02      5.11 o 
  -4   6  19      346.95      359.19     12.44 o 
  -2   6  19       87.38      102.46      6.82 o 
  -7   7  19      111.44       94.63      6.47 o 
  -5   7  19        3.61        1.70      3.66 o 
 -14   0  20       42.47       39.31      5.86 o 
 -12   0  20      283.43      283.56     14.08 o 
 -10   0  20      117.53      160.04      6.93 o 
  -8   0  20      442.06      439.91     19.21 o 
  -6   0  20        5.04        4.05      4.26 o 
  -4   0  20      374.40      331.48     16.10 o 
  -2   0  20      203.98      215.91     12.70 o 
   0   0  20       33.85       35.96      6.55 o 
   2   0  20       52.17       66.92      8.10 o 
 -13   1  20       31.21       35.24      3.96 o 
 -11   1  20        0.07       -2.93      2.57 o 
  -9   1  20        0.14       -2.52      1.97 o 
  -7   1  20      138.72      145.51      7.11 o 
  -5   1  20        5.36        4.39      2.98 o 
  -3   1  20       56.41       46.52      4.53 o 
  -1   1  20       19.94       25.56      4.01 o 
   1   1  20       83.40       84.51     10.46 o 
 -14   2  20      132.81      140.81      6.85 o 
 -12   2  20       22.49       15.20      3.32 o 
 -10   2  20       33.55       40.42      3.13 o 
  -8   2  20      107.28       95.72      5.92 o 
  -6   2  20        0.07        6.85      3.24 o 
  -4   2  20       29.50       29.26      4.04 o 
  -2   2  20        9.76        8.72      3.40 o 
   0   2  20        6.73        3.65      3.33 o 
   2   2  20        1.27       -1.67      2.59 o 
 -13   3  20       18.78       24.24      3.87 o 
 -11   3  20       29.81       29.21      5.00 o 
  -9   3  20        5.59        8.71      2.31 o 
  -7   3  20      231.49      220.84      8.92 o 
  -5   3  20        5.05        6.31      4.72 o 
  -3   3  20      101.71       91.63      6.13 o 
  -1   3  20        1.71        1.39      3.19 o 
   1   3  20        8.92        7.36      2.90 o 
 -12   4  20      156.88      175.94      7.96 o 
 -10   4  20       34.05       43.89     10.51 o 
  -8   4  20       40.93       45.68      4.48 o 
  -6   4  20       20.99       25.06      4.12 o 
  -4   4  20       60.07       54.77     11.09 o 
  -2   4  20      111.66      120.76      7.14 o 
   0   4  20        4.94        5.23      3.66 o 
 -11   5  20      142.71      148.70      7.48 o 
  -9   5  20        2.65        4.09      3.29 o 
  -7   5  20       56.37       67.25      5.43 o 
  -5   5  20        8.07       -1.29      3.24 o 
  -3   5  20        1.33       -1.57      4.20 o 
  -1   5  20       52.71       65.55      5.75 o 
  -8   6  20        3.08        7.13      3.55 o 
  -6   6  20        0.18       -1.10      3.30 o 
  -4   6  20        2.89       -1.45      3.35 o 
 -13   1  21       19.67       20.05      3.84 o 
 -11   1  21      109.15      102.00      6.19 o 
  -9   1  21       20.26       20.90      5.17 o 
  -7   1  21        4.48        6.48      3.26 o 
  -5   1  21       58.27       66.35      7.43 o 
  -3   1  21       15.00        9.13      4.35 o 
  -1   1  21       43.23       42.61      4.82 o 
 -12   2  21       22.67       22.81      3.76 o 
 -10   2  21       53.09       49.32      4.78 o 
  -8   2  21        0.17        1.84      3.10 o 
  -6   2  21       17.99       18.74      3.80 o 
  -4   2  21      104.87      106.27      7.41 o 
  -2   2  21       15.97        9.61      3.61 o 
   0   2  21       23.60       18.17      4.23 o 
 -11   3  21        5.97       10.39      3.52 o 
  -9   3  21        0.04        1.37      3.19 o 
  -7   3  21       18.24       24.95      6.85 o 
  -5   3  21       15.62       17.09      4.03 o 
  -3   3  21       54.55       60.38      5.50 o 
  -1   3  21       49.83       55.07      7.45 o 
 -10   4  21       15.28       22.64      4.06 o 
  -8   4  21       10.83       16.62      3.66 o 
  -6   4  21       79.86       87.25      6.01 o 
  -4   4  21      233.73      225.43      9.82 o 
  -7   5  21       21.14       27.94      5.27 o 
 -10   0  22      198.59      236.15     13.69 o 
  -8   0  22      117.26      117.73      9.60 o 
  -6   0  22       15.94       20.15      5.51 o 
  -4   0  22      126.58      144.30     11.24 o 
  -2   0  22       44.46       46.81      7.23 o 
 -11   1  22      150.98      172.04     14.02 o 
  -9   1  22      107.44      122.85     14.25 o 
  -7   1  22       13.42       14.17      3.73 o 
  -5   1  22       60.43       46.80      5.55 o 
  -3   1  22       40.22       43.49      6.65 o 
 -10   2  22      195.68      221.64      9.37 o 
  -8   2  22       54.95       64.83      7.62 o 
  -6   2  22       26.01       28.10      4.45 o 
  -4   2  22       10.21        7.32      3.67 o 
  -9   3  22       95.97       96.37      6.38 o 
  -7   3  22       12.69       16.30      4.65 o 
  -5   3  22       60.12       61.22      5.47 o 
                                                 
